# Supplementary material for: A biosensor capable of identifying low quantities of breast cancer cells by electrical impedance spectroscopy
Source: Sci Rep. 2019 Apr 23;9:6419. doi: 10.1038/s41598-019-42776-9 (PMC6478841; doi:10.1038/s41598-019-42776-9)
Supplement: Supplementary file 1 — Dataset 1 [file 41598_2019_42776_MOESM1_ESM.xlsx]

## Sheet: Title
							A biosensor capable of identifying low quantities of breast cancer cells by electrical impedance spectroscopy.
	L.F.E. Huerta-Nuñez1,2, G. Gutierrez-Iglesias2, A. Martinez-Cuazitl3+, M.M. Mata-Miranda4, V.D Alvarez-Jimenez5+, V. Sánchez-Monroy3, A. Golberg6 and C. A. González-Díaz2,6*

## Sheet: Data
Meas	Sample	Nanoprobe Ab	Name	100.001	109.663	120.257	131.782	144.588	158.441	173.808	190.572	208.966	229.105	251.224	275.439	301.981	331.085	363.099	398.14	436.557	478.583	524.8	575.441	630.971	691.856	758.562	831.787	911.998	1000.01	1096.52	1202.22	1318.29	1445.41	1584.88	1737.85	1905.49	2089.31	2290.82	2511.89	2754.27	3019.93	3311.32	3630.76	3981.05	4365.11	4786.3	5248.12	5754.41	6309.59
Mag Z	Sample PBS 1	None	PBS	665.431	609.973	574.407	525.584	480.562	442.569	407.557	379.117	353.888	333.399	313.501	283.218	269.976	255.807	238.002	218.535	194.531	175.848	161.844	150.41	142	148.187	135.416	126.365	117.45	110.494	95.3863	86.9856	90.2415	77.7109	75.4106	86.8831	74.6735	68.022	62.7201	59.3996	57.1943	55.1479	51.8238	50.1055	52.6744	48.1989	51.7492	44.7679	43.0702	38.496
Mag Z	Sample PBS 2	None	PBS	662.489	607.766	560.229	516.626	475.348	439.435	405.342	380.125	361.421	327.351	304.292	289.375	265.893	248.32	228.829	217.911	195.009	171.892	155.834	142.695	138.764	144.514	135.821	125.508	121.435	109.988	100.407	92.5917	93.1927	83.8002	81.1686	71.5524	72.7162	74.891	67.8386	62.3474	59.976	58.4925	52.0845	49.9483	51.1114	47.5731	49.8806	45.7625	40.7217	39.6079
Mag Z	Sample PBS 3	None	PBS	656.108	600.89	551.983	509.917	470.287	435.03	400.785	382.577	368.946	329.791	308.141	293.173	270.9	251.434	230.445	220.146	200.643	176.672	161.526	149.843	142.343	143.587	133.249	130.455	117.696	115.994	99.4537	93.7963	96.2378	86.3892	78.9978	73.293	68.2154	71.088	65.8155	63.7141	55.2557	56.8591	56.9973	54.7751	49.9939	48.495	45.8785	40.9185	39.5606	40.6509
Mag Z	Sample 1	EpCAM	MCF7+Nanoprobes+PBS	584.956	543.902	494.121	460.572	430.493	395.781	359.373	327.213	302.794	283.914	262.021	241.633	223.432	207.407	189.783	175.374	161.087	149.208	137.775	127.7	119.037	107.653	100.874	92.2767	84.7913	79.3952	74.3137	68.2922	62.2696	59.2987	54.5304	48.2846	46.3119	42.6285	39.7411	37.3013	34.4125	32.2825	29.2304	26.831	23.0518	22.6078	21.8186	19.1711	18.4776	17.5623
Mag Z	Sample 1	EpCAM	MCF7+Nanoprobes+PBS	583.278	539.178	498.422	458.797	423.751	392.751	361.134	332.701	308.606	284.33	262.884	242.438	221.336	206.339	189.218	175.494	161.124	149.998	138.27	128.005	118.09	109.238	99.5652	91.6517	84.8387	79.413	72.5344	66.7053	62.5241	57.587	52.7889	50.25	45.9635	42.1918	40.0344	36.5428	34.4209	31.3112	29.1373	26.7055	25.1272	22.5681	22.5379	18.9943	18.1862	15.8996
Mag Z	Sample 1	EpCAM	MCF7+Nanoprobes+PBS	587.242	540.082	497.848	460.124	424.144	391.539	362.024	333.624	307.964	285.262	264.082	241.107	224.002	207.869	189.885	176.455	162.058	148.56	136.958	126.498	118.077	110.409	99.9343	92.5201	86.0625	79.6842	71.9874	68.66	62.6389	57.4845	53.4678	47.8299	46.8988	42.4812	37.5599	34.7879	33.9063	32.5192	29.1647	27.7834	26.0308	24.5742	20.2792	19.1477	17.9361	17.9606
Mag Z	Sample 2	EpCAM	MCF7+Nanoprobes+PBS	546.242	506.595	463.929	434.898	393.814	363.16	330.945	305.512	282.765	263.156	244.118	223.191	206.95	190.88	176.579	163.893	150.326	136.778	128.411	116.603	110.855	99.8746	91.1002	86.6823	77.5414	73.2049	67.4961	61.5882	57.8676	54.5229	50.3134	44.273	41.4002	38.1796	37.5809	34.6437	30.6202	27.9788	26.4821	24.5559	23.0228	19.92	18.4727	17.9251	16.477	15.6301
Mag Z	Sample 2	EpCAM	MCF7+Nanoprobes+PBS	547.273	501.314	463.045	427.274	394.074	363.817	336.119	311.408	287.451	265.883	243.27	224.265	207.511	191.952	176.555	163.305	149.262	138.763	127.178	117.766	107.458	101.01	93.5618	85.2931	78.7	72.4115	67.0227	62.4962	56.3906	53.4759	47.9567	45.901	41.6829	40.3078	36.2163	31.7594	32.7657	30.2206	26.0153	24.8129	22.0499	21.8589	17.4183	18.2343	17.5473	15.5703
Mag Z	Sample 2	EpCAM	MCF7+Nanoprobes+PBS	548.147	504.345	466.782	430.477	394.186	365.116	335.138	311.013	286.791	266.646	245.175	225.154	209.199	193.08	177.502	162.932	150.049	137.337	128.388	116.796	109.469	100.04	93.0083	86.3397	78.401	73.4889	68.0179	61.039	58.2914	53.9597	49.6632	45.1664	43.1787	38.1981	34.6254	32.3182	31.7554	28.938	27.2746	24.381	21.2262	19.0423	18.89	17.8628	17.352	14.4421
Mag Z	Sample 3	EpCAM	MCF7+Nanoprobes+PBS	531.582	491.328	455.502	416.917	378.816	351.654	323.577	298.632	277.297	256.874	236.454	218.397	200.751	187.124	170.755	157.741	144.711	135.192	123.674	114.751	103.204	97.2347	89.0739	82.4859	75.2562	71.6762	64.8353	60.7269	54.8595	50.2909	46.9764	43.4061	41.1682	36.7099	36.0678	31.1315	29.147	27.6526	24.6717	25.0243	23.2844	20.5682	18.1295	17.306	16.449	14.0962
Mag Z	Sample 3	EpCAM	MCF7+Nanoprobes+PBS	536.5	491.975	453.59	419.954	384.989	358.084	326.598	302.702	279.882	255.936	235.797	218.51	202.613	186.905	171.803	158.305	146.064	133.349	123.957	113.34	105.465	98.1929	89.3074	84.5906	76.5998	71.1446	65.1619	59.7488	55.4879	49.9006	49.3458	42.219	40.9368	37.4208	33.8202	32.0464	31.077	27.9066	25.5615	23.0475	22.1621	20.1928	18.7389	17.0676	15.5647	13.9845
Mag Z	Sample 3	EpCAM	MCF7+Nanoprobes+PBS	535.539	494.478	454.253	418.772	384.548	356.576	325.251	302.661	280.593	258.456	238.329	219.946	203.094	186.179	171.667	157.736	146.394	134.085	123.527	113.859	104.967	99.1595	90.4848	81.6559	75.9689	70.4485	64.4027	60.9893	55.2028	51.0299	46.6994	44.0708	40.2036	36.3264	34.6707	32.6633	30.029	27.444	24.8769	23.4428	21.846	19.5048	18.0677	16.4777	16.2037	14.7959
Mag Z	Sample 1	EpCAM	Nanoprobes+PBS	568.303	521.912	480.205	439.179	408.916	376.807	348.989	321.944	296.904	274.776	253.423	233.8	215.065	198.164	183.413	169.451	155.373	143.083	131.087	121.253	114.915	104.421	95.6239	88.7677	81.3434	76.0079	68.8181	63.8121	58.5979	54.6957	50.7589	47.1671	44.2732	39.7338	37.2089	35.783	31.1576	29.7504	27.0274	26.0323	23.396	20.8848	17.5349	17.8963	17.0071	15.9618
Mag Z	Sample 1	EpCAM	Nanoprobes+PBS	569.584	528.521	482.398	446.895	409.987	381.067	348.136	323.418	298.094	276.667	253.058	233.642	213.462	199.46	183.871	170.096	155.715	143.307	131.844	123.186	111.511	103.462	95.5302	87.0807	80.1954	75.6818	68.9899	64.6255	58.7211	55.6407	52.1331	46.5919	43.4233	40.326	37.2385	33.9852	31.632	29.603	27.5752	25.1188	23.8778	22.8286	19.9953	19.3966	17.847	17.2962
Mag Z	Sample 1	EpCAM	Nanoprobes+PBS	570.065	524.664	484.014	447.13	413.199	379.61	352.21	323.403	298.605	276.052	254.167	233.124	215.911	198.418	182.485	167.838	155.554	144.505	131.85	123.405	113.198	104.112	96.4583	86.9843	80.6711	75.016	69.2221	63.0748	60.5806	55.8694	50.0541	46.477	43.5645	40.4564	37.8983	34.7973	29.918	29.4378	27.0207	25.1169	24.6582	20.8611	19.6284	19.3582	16.9236	15.436
Mag Z	Sample 2	EpCAM	Nanoprobes+PBS	648.608	600.564	550.436	505.329	466.621	433.085	398.519	370.91	341.563	314.849	290.891	268.881	246.236	228.842	209.83	195.076	178.643	165.492	151.917	140.826	131.276	121.156	110.641	102.571	95.8933	85.9239	80.6409	73.5231	68.2004	63.388	58.9031	54.5834	50.4208	45.9856	44.7924	39.6171	38.1203	35.4018	30.8287	30.4076	27.9129	24.7305	23.4969	22	20.6506	18.747
Mag Z	Sample 2	EpCAM	Nanoprobes+PBS	654.427	598.262	555.406	510.988	473.391	432.797	400.885	371.644	341.522	314.002	288.793	269.215	247.445	227.295	210.929	194.337	178.923	165.485	153.298	141.318	129.811	119.657	110.818	101.786	94.9347	86.1322	79.5232	74.6421	68.7032	61.9956	58.789	54.9609	49.8676	45.8993	42.5798	38.7745	36.7335	33.8892	31.909	29.718	26.9311	24.6001	22.3602	21.9812	19.6545	18.378
Mag Z	Sample 2	EpCAM	Nanoprobes+PBS	654.13	602.114	554.047	513.476	471.573	436.007	401.998	369.965	343.057	315.692	291.479	269.96	248.768	229.281	210.226	193.737	179.433	165.851	152.888	142.701	128.707	120.637	110.738	101.967	94.1214	87.059	80.8207	73.8161	69.2764	63.0018	58.3749	54.5068	51.7148	45.3797	42.8901	39.0382	37.3758	33.8602	31.159	30.3758	28.17	24.3032	23.0591	23.0037	20.4344	19.5948
Mag Z	Sample 3	EpCAM	Nanoprobes+PBS	730.646	674.104	619.551	572.121	530.551	489.082	450.943	415.958	386.587	358.202	329.012	302.133	281.515	259.562	237.661	220.983	204.245	187.907	173.445	160.728	145.687	137.49	124.702	116.645	108.085	99.5819	91.805	85.7587	79.1937	73.5262	67.405	62.415	57.0327	53.4605	49.1309	45.0228	43.2778	39.5968	36.8999	33.7838	29.9729	29.8821	26.882	24.4737	23.5028	22.2366
Mag Z	Sample 3	EpCAM	Nanoprobes+PBS	737.274	677.664	625.353	576.724	529.487	489.238	452.482	420.442	388.567	356.76	330.928	304.614	281.662	257.547	238.709	220.252	202.729	187.176	173.371	160.697	150.848	137.045	125.315	117.125	108.316	100.701	92.5398	84.9408	76.9455	72.8857	68.5843	63.1443	58.1876	51.5178	50.6786	46.6156	41.9905	38.9271	36.4114	34.3305	30.5808	28.8865	27.7421	25.1233	22.3828	22.4925
Mag Z	Sample 3	EpCAM	Nanoprobes+PBS	737.149	675.97	625.118	575.116	533.139	490.195	451.798	417.994	386.786	357.067	330.086	303.088	282.08	260.452	239.492	221.284	203.064	188.381	175.283	161.08	148.074	137.841	127.671	116.246	107.492	100.407	91.7809	85.5062	78.9536	73.6371	67.4425	63.6556	58.3527	53.3546	49.5836	44.9447	43.1613	39.1447	36.8833	34.8002	32.0943	27.6572	27.5558	25.7618	22.7315	22.3706
Mag Z	Sample 1	MUC-1	MDA231+Nanoprobes+PBS	643.482	589.758	562.335	531.364	504.831	482.815	442.347	358.579	280.478	290.58	243.669	229.763	206.555	176.229	165.2	154.271	153.853	145.849	124.484	113.95	101.246	90.4858	77.9574	69.5215	55.6187	52.7045	73.956	60.358	44.7929	42.7318	34.8634	29.7984	24.7456	24.9874	18.8241	28.2359	20.4395	13.2477	14.7503	15.4837	13.0505	10.7347	7.17629	8.66297	12.1553	7.67616
Mag Z	Sample 1	MUC-1	MDA231+Nanoprobes+PBS	653.762	595.79	558.432	492.887	449.434	416.257	380.213	322.983	301.1	323.266	278.389	213.962	226.248	215.195	195.36	155.984	132.044	138.896	130.105	120.757	94.3752	108.781	103.309	57.9313	66.8112	59.1584	40.153	38.8451	38.9608	28.5172	34.3186	53.6548	44.3625	23.5884	21.2544	17.8782	14.1771	24.0785	16.1105	13.0362	20.1418	21.9947	15.2059	21.1532	20.8464	13.4224
Mag Z	Sample 1	MUC-1	MDA231+Nanoprobes+PBS	646.866	590.789	541.779	485.429	444.124	400.429	357.529	328.483	315.746	337.017	288.705	218.39	232.56	218.444	202.915	161.171	126.661	129.012	131.817	125.791	89.9114	115.913	109.867	62.948	71.5933	66.3169	39.8712	39.4563	42.5082	36.0745	40.2194	59.0318	50.2689	35.4565	28.8128	17.0922	23.2613	25.8441	21.9971	16.0921	20.9302	22.6919	19.7777	22.588	18.0266	20.3846
Mag Z	Sample 2	MUC-1	MDA231+Nanoprobes+PBS	403.477	374.412	377.451	160.533	271.083	403.787	421.538	307.072	125.147	83.7128	59.0251	60.4062	53.8772	31.3888	46.1598	24.2917	29.2344	37.2289	36.731	35.3802	24.8859	11.8373	23.3541	2.831	3.8734	6.86465	3.73885	5.16172	1.19246	1.23498	2.341	10.8599	14.2633	1.4986	0.734951	0.522579	3.19945	2.11918	4.80409	3.42159	1.8159	3.20359	5.24161	4.13942	2.20886	6.13093
Mag Z	Sample 2	MUC-1	MDA231+Nanoprobes+PBS	264.476	203.014	177.569	144.904	128.256	110.351	106.831	87.4981	140.78	268.42	230.606	76.482	150.943	177.73	173.664	105.13	27.5564	16.2123	13.509	16.5531	14.0614	85.0326	85.2804	36.9599	51.9405	52.5533	14.9996	16.3748	31.0926	22.0598	31.3714	51.2826	42.6409	35.4493	22.5672	19.2144	15.7619	24.6947	21.8986	18.9401	17.8848	16.3279	23.3284	25.2267	18.0217	14.4445
Mag Z	Sample 2	MUC-1	MDA231+Nanoprobes+PBS	320.334	194.752	144.639	122.792	99.4016	85.6471	72.0292	113.446	205.224	300.1	264.764	124.921	177.989	200.323	191.45	133.548	58.7162	12.5945	6.81939	8.46301	27.102	101.531	100.159	59.5379	74.5482	71.285	40.1959	34.2861	46.5065	45.5859	46.1038	50.0865	49.8902	43.6279	30.024	26.6505	33.4074	32.8819	28.6602	26.266	27.4802	23.0315	25.1524	17.5215	21.0503	16.0951
Mag Z	Sample 3	MUC-1	MDA231+Nanoprobes+PBS	399.178	348.399	333.177	240.074	430.602	444.525	384.975	210.11	72.0734	127.556	100.118	43.5432	72.3614	63.5231	90.5405	41.9517	18.0151	29.1724	33.3491	33.6914	18.5962	44.6918	53.7829	4.6745	23.3904	24.5585	2.13167	4.98304	8.7564	7.84312	10.8748	35.5386	30.5117	20.0942	6.27089	6.46703	8.38037	7.74667	12.5112	8.03645	9.66941	10.5816	12.6325	11.1232	15.6323	11.0735
Mag Z	Sample 3	MUC-1	MDA231+Nanoprobes+PBS	293.96	187.833	173.296	125.372	105.865	89.2911	77.1098	100.71	184.97	291.774	255.111	117.518	180.408	195.743	187.515	128.037	51.629	14.7078	12.7333	12.0495	18.4208	91.3324	99.5858	63.7195	66.8124	66.763	34.5407	36.7147	45.24	41.8457	41.093	52.0835	44.9665	37.9707	37.4124	24.8749	25.5813	31.5063	28.5642	21.6087	24.8649	22.5117	19.2218	23.4875	21.4492	19.9489
Mag Z	Sample 3	MUC-1	MDA231+Nanoprobes+PBS	338.926	204.311	176.275	128.661	106.148	86.9105	73.5473	125.051	216.929	305.523	277.789	152.481	188.639	216.276	193.611	149.751	74.509	26.3842	8.79327	9.28718	27.1399	103.932	102.11	72.5	80.4954	71.3308	43.3151	46.9177	53.3153	44.6694	47.7494	53.4743	46.3249	42.7696	40.2634	34.005	29.9368	32.9808	28.7204	27.1281	27.5815	23.8223	19.5567	25.3458	18.2322	16.6283
Mag Z	Sample 1	MUC-1	Nanoprobes+PBS	409.795	390.223	238.078	416.19	460.541	384.558	314.577	149.524	64.213	179.918	153.177	46.5925	85.4692	118.218	119.938	68.8889	18.5517	21.6394	25.4318	27.9297	17.4537	69.05	82.0911	21.7678	34.8917	35.2295	8.77503	9.08645	22.5815	19.4672	21.879	43.2053	38.6367	28.1639	17.7723	10.093	19.8401	18.1498	23.3306	15.0989	14.7438	11.9774	20.2135	13.9005	14.7909	17.9289
Mag Z	Sample 1	MUC-1	Nanoprobes+PBS	312.882	200.798	162.393	131.711	111.819	95.1767	79.9169	120.269	210.427	296.092	270.984	129.1	184.074	207.375	189.44	144.406	69.7871	28.5174	13.021	13.0988	32.1507	101.199	101.348	69.6782	76.6524	75.7196	39.5075	46.9243	50.0239	44.9212	42.0303	51.8952	47.3455	41.5695	35.5515	34.4824	27.9711	29.1398	27.2716	26.3692	26.0852	25.2084	22.0273	20.6449	20.2097	17.1706
Mag Z	Sample 1	MUC-1	Nanoprobes+PBS	351.539	220.157	166.858	143.132	123.192	99.1295	86.0593	142.049	244.487	307.034	278.984	164.59	201.293	214.443	200.383	155.999	83.4483	30.2221	15.5945	12.2131	48.5383	109.568	105.686	81.9808	81.8	76.6251	52.2773	42.2895	55.2083	46.9472	52.8871	51.3232	50.4766	45.6932	34.6671	34.9631	34.0486	29.953	31.4879	26.8396	25.7831	22.6221	19.621	21.0019	22.8949	18.6117
Mag Z	Sample 2	MUC-1	Nanoprobes+PBS	404.928	247.168	188.127	153.071	122.385	94.7405	75.9327	172.89	310.436	362.992	333.021	191.197	245.937	263.903	251.389	188.227	96.3682	23.2366	11.4229	14.9396	53.6282	138.125	132.096	102.746	101.422	96.7494	66.6849	59.4809	74.1893	64.0926	63.8687	65.105	61.3685	57.4584	47.1238	42.0231	43.2145	41.4428	38.4575	34.0633	33.2073	30.0822	25.0196	27.3362	26.3083	24.6247
Mag Z	Sample 2	MUC-1	Nanoprobes+PBS	381.171	282.055	237.024	205.821	177.346	153.079	133.424	161.938	239.482	355.598	321.481	145.204	225.788	253.313	235.041	170.199	73.0988	15.899	14.0568	15.4375	36.5195	130.206	128.179	89.7619	96.8681	95.0148	50.799	53.9789	66.6445	55.726	57.829	65.4682	59.5679	53.7207	46.542	40.7623	36.953	39.923	35.776	32.7136	31.0857	30.5681	27.3981	28.515	25.3443	21.0616
Mag Z	Sample 2	MUC-1	Nanoprobes+PBS	449.418	429.211	319.671	453.863	461.381	390.166	324.789	179.219	109.301	214.503	178.66	77.4163	118.786	138.446	137.346	88.2602	43.5369	38.6272	39.8778	38.7774	34.4686	79.8827	86.3365	35.6412	44.6151	44.8932	23.6151	21.4642	27.1868	26.8554	29.3928	42.8603	40.2943	30.1609	18.7628	16.1552	22.0502	18.5117	24.6467	15.2358	17.6379	14.7502	20.6336	13.4386	15.699	17.8776
Mag Z	Sample 3	MUC-1	Nanoprobes+PBS	489.042	468.199	401.264	491.537	462.22	395.775	335	208.913	154.389	249.089	204.143	108.24	152.104	158.675	154.754	107.632	68.5222	55.6149	54.3239	49.6252	51.4835	90.7153	90.5818	49.5146	54.3385	54.5569	38.4551	33.842	31.7922	34.2436	36.9066	42.5154	41.9518	32.1579	19.7533	22.2174	24.2602	18.8736	25.9627	15.3726	20.532	17.523	21.0537	12.9767	16.6071	17.8262
Mag Z	Sample 3	MUC-1	Nanoprobes+PBS	449.46	363.313	311.656	279.931	242.873	210.982	186.931	203.607	268.537	415.105	371.978	161.308	267.503	299.252	280.641	195.992	76.4105	3.28066	15.0926	17.7762	40.8883	159.214	155.01	109.846	117.084	114.31	62.0904	61.0335	83.2651	66.5308	73.6278	79.0412	71.7903	65.8719	57.5325	47.0422	45.935	50.7063	44.2804	39.0579	36.0862	35.9279	32.769	36.3851	30.4789	24.9527
Mag Z	Sample 3	MUC-1	Nanoprobes+PBS	458.317	274.18	209.396	163.009	121.578	90.3515	65.8061	203.732	376.385	418.95	387.058	217.805	290.58	313.363	302.395	220.454	109.288	16.2512	7.25129	17.6661	58.7182	166.683	158.507	123.511	121.044	116.874	81.0926	76.6724	93.1702	81.238	74.8503	78.8867	72.2604	69.2235	59.5805	49.083	52.3804	52.9327	45.4272	41.287	40.6314	37.5424	30.4182	33.6706	29.7217	30.6378
Mag Z	Sample 1	SK-BR-3	SK3+Nanoprobes+PBS	389.619	363.96	333.041	308.575	289.957	266.184	241.901	220.834	206.426	192.857	178.566	166.216	153.33	141.605	130.674	120.762	111.436	104.236	97.427	89.2817	82.0083	75.3886	69.8536	64.3272	59.8638	55.8087	51.6648	47.7299	43.3973	40.3914	39.5336	35.6077	32.4321	29.5382	28.026	26.2694	26.2069	22.7406	21.5014	20.3036	19.639	17.8125	17.0469	16.7099	14.6158	13.2132
Mag Z	Sample 1	SK-BR-3	SK3+Nanoprobes+PBS	393.16	363.356	335.824	311.189	287.018	264.757	245.553	226.802	208.462	194.458	182.103	166.469	151.72	139.91	120.191	54.9862	9.03854	101.707	95.7736	128.119	50.7508	47.7141	58.3541	19.7883	33.8033	41.3306	9.11728	12.7692	27.3479	20.2026	25.359	34.575	33.9511	25.6725	21.5976	17.2103	18.5412	20.9759	18.3894	15.192	14.7637	16.0768	15.2757	16.1432	14.1365	13.5017
Mag Z	Sample 1	SK-BR-3	SK3+Nanoprobes+PBS	191.611	23.7266	1.98386	25.6704	44.1881	63.5428	75.7401	63.7423	82.5226	324.149	298.12	95.7392	157.644	176.691	177.638	122.974	68.8868	4.46	42.6969	75.7604	6.59231	74.9087	73.9883	60.5045	58.8095	55.9241	45.2962	43.7198	43.016	39.2084	36.6553	36.3404	33.9077	29.7087	28.662	27.3499	25.8161	22.1945	22.5377	20.4083	18.7975	19.4865	16.8573	16.7647	15.6862	14.591
Mag Z	Sample 2	SK-BR-3	SK3+Nanoprobes+PBS	401.514	371.542	341.573	318.296	285.878	265.387	249.091	230.404	212.779	197.435	181.59	165.793	155.141	143.191	131.436	122.68	112.984	104.088	95.9397	91.3715	82.2769	75.8872	71.4381	64.2022	60.1838	54.6252	51.2855	48.6668	43.5344	42.299	37.9453	35.6213	32.7593	30.8095	29.232	25.173	24.7017	22.4487	22.0075	19.7367	19.1749	17.0859	17.9082	16.6485	14.5089	13.6904
Mag Z	Sample 2	SK-BR-3	SK3+Nanoprobes+PBS	405.229	202.597	28.3936	15.0585	39.0069	57.363	73.6456	57.3591	288.155	454.804	433.601	214.788	307.109	337.181	327.108	222.248	124.454	100.385	83.4603	69.5472	79.5001	143.455	155.178	78.7364	92.9317	89.2258	57.1404	55.1569	55.699	46.9097	51.8419	79.1042	74.7486	49.284	37.6694	33.2988	35.9824	37.952	39.3757	28.3379	30.8947	31.7038	30.8545	34.4511	34.3345	34.8113
Mag Z	Sample 2	SK-BR-3	SK3+Nanoprobes+PBS	486.302	180.135	85.449	39.4518	17.9044	3.19111	13.9604	192.06	406.626	458.575	452.757	307.544	363.068	402.772	377.759	290.799	159.695	112.76	97.7085	86.3903	94.1498	195.138	202.695	110.401	129.646	124.521	70.3397	70.3228	83.6021	71.2431	80.9327	117.555	104.289	71.505	52.121	44.5804	45.7341	54.482	56.3944	42.9976	41.7946	44.272	47.3603	53.2377	49.9568	44.0924
Mag Z	Sample 3	SK-BR-3	SK3+Nanoprobes+PBS	386.571	376.283	375.992	111.457	581.869	565.8	375.346	18.7072	72.1679	254.943	260.63	68.0075	178.525	224.712	241.272	169.467	111.681	86.5408	68.4708	52.4807	71.5428	127.07	142.608	77.5322	86.5102	84.4216	54.7003	52.0105	56.0571	50.3534	54.1217	82.4877	79.9839	47.2193	38.7329	35.5435	35.6333	37.2795	37.7355	26.7527	31.7197	35.4912	35.4106	36.867	37.5366	36.1288
Mag Z	Sample 3	SK-BR-3	SK3+Nanoprobes+PBS	499.138	192.525	105.78	73.1114	45.7612	29.0081	26.5021	254.306	465.461	418.65	422.796	372.607	385.218	406.006	375.265	333.728	201.005	122.217	102.766	89.9037	116.156	238.382	236.284	164.055	178.302	175.489	103.111	92.9833	126.733	104.339	117.384	131.316	128.01	106.668	82.6567	73.2708	74.6364	80.1203	78.9868	64.3519	61.2301	66.6635	60.9649	61.1616	60.5489	62.8933
Mag Z	Sample 3	SK-BR-3	SK3+Nanoprobes+PBS	618.544	362.033	240.028	183.992	147.084	141.607	134.304	344.949	500.409	389.481	394.824	416.06	386.616	388.074	351.273	349.142	252.204	149.577	111.53	95.1339	132.27	245.59	239.379	193.486	200.517	197.705	135.047	122	138.447	135.339	122.534	134.166	117.282	113.063	94.4711	89.1625	89.3392	89.3513	83.9907	72.5259	73.5839	61.7523	68.5138	59.5639	59.2786	52.3363
Mag Z	Sample 1	SK-BR-3	Nanoprobes+PBS	394.31	407.818	198.248	620.912	449.57	111.372	23.9472	48.1643	166.845	425.705	423.717	213.86	328.047	386.281	368.022	294.061	166.547	114.142	97.4537	87.5418	104.594	235.193	231.038	157.636	170.789	166.97	96.5178	93.2031	114.603	95.9431	113.477	132.553	118.39	105.101	81.741	70.4183	75.9451	82.2447	82.6821	69.4683	68.074	65.4007	60.2912	60.9781	58.0855	56.9035
Mag Z	Sample 1	SK-BR-3	Nanoprobes+PBS	631.649	384.445	279.682	226.868	200.67	193.579	179.091	391.895	525.988	342.914	354.063	448.945	375.567	347.548	303.891	347.284	305.421	191.268	135.957	111.523	179.035	229.975	206.396	234.428	211.706	199.44	174.134	163.247	163.897	154.915	135.19	95.921	92.2921	113.726	104.957	100.276	95.0442	84.8192	75.8248	78.3069	74.8045	63.233	57.5983	48.6468	42.4156	38.1961
Mag Z	Sample 1	SK-BR-3	Nanoprobes+PBS	674.133	501.809	412.46	352.014	331.945	294.889	269.716	445.14	530.756	298.627	317.989	458.362	364.649	314.16	280.375	341.105	327.375	214.538	154.414	117.469	193.924	222.703	191.705	233.912	205.075	190.3	181.381	167.959	171.185	153.697	146.244	97.1814	88.0118	109.391	108.01	101.241	94.5669	79.5125	80.6175	80.4092	74.8263	59.2025	51.7698	48.7073	41.4706	43.9877
Mag Z	Sample 2	SK-BR-3	Nanoprobes+PBS	392.886	367.101	241.847	537.971	559.395	253.795	48.1029	63.3132	113.419	410.129	400.217	190.782	301.688	354.712	348.028	255.443	140.625	104.089	90.7771	79.7367	91.1429	195.593	212.607	112.444	142.183	139.729	73.5893	66.7889	88.0331	76.4403	86.5483	122.126	114.28	85.975	63.0915	55.7854	56.8798	70.4344	65.654	49.887	49.8753	50.5016	53.4008	58.399	55.2109	58.7108
Mag Z	Sample 2	SK-BR-3	Nanoprobes+PBS	584.681	323.215	219.803	177.36	156.17	145.087	151.609	365.399	519.049	365.35	377.686	425.949	381.852	375.126	338.628	351.615	266.596	155.992	116.693	97.5981	144.701	248.807	231.124	204.007	207.132	195.955	145.053	132.778	153.897	142.194	130.037	126.279	109.997	114.773	106.501	93.0362	90.0477	91.3246	86.26	73.526	75.7918	67.8689	64.6608	57.1694	54.5153	48.0472
Mag Z	Sample 2	SK-BR-3	Nanoprobes+PBS	656.415	449.916	336.258	280.438	249.847	228.317	210.027	414.369	528.627	324.179	337.371	450.372	372.182	338.864	298.445	348.077	304.411	192.471	134.498	107.793	177.871	233.12	198.98	228.604	202.073	196.385	171.691	160.378	164.802	150.624	137.765	106.997	86.3673	113.187	111.727	100.193	94.4756	72.1636	79.882	82.0394	70.502	63.2191	59.661	45.3673	42.5275	42.3577
Mag Z	Sample 3	SK-BR-3	Nanoprobes+PBS	597.505	513.115	289.549	316.175	309.875	303.884	284.368	560.169	645.483	355.933	433.592	559.121	466.881	435.498	369.456	456.74	438.118	311.722	230.432	188.816	252.543	164.755	219.872	316.414	224.507	108.573	200.686	172.417	68.4614	96.2061	59.4809	55.7281	79.3714	75.3959	93.4097	71.9435	122.902	96.6162	92.3468	105.209	86.4488	71.2463	55.1421	46.5043	48.1584	46.1864
Mag Z	Sample 3	SK-BR-3	Nanoprobes+PBS	679.279	608.271	560.68	529.034	502.523	482.762	470.673	629.77	638.913	295.637	410.767	580.914	448.878	420.676	367.44	453.558	453.322	340.522	253.54	209.752	324.221	237.035	208.413	326.82	250.873	238.066	278.717	259.498	229.411	218.1	190.481	95.1162	85.2834	131.846	157.519	149.697	138.696	95.9443	92.5461	110.043	94.3625	73.7458	58.2438	42.9664	40.4087	37.403
Mag Z	Sample 3	SK-BR-3	Nanoprobes+PBS	681.525	612.756	564.339	528.925	507.115	486.928	466.19	631.428	637.081	277.973	388.02	583.019	443.04	413.327	356.376	447.678	463.258	351.971	279.438	224.821	334.169	215.309	196.333	314.707	239.725	220.643	282.048	258.359	209.382	212.452	170.192	80.4708	77.4902	123.484	144.289	144.544	116.097	80.6842	76.8308	92.1382	79.1875	54.7151	49.6519	34.901	31.8984	31.2308
Phase Z	Sample PBS 1	None	PBS	-82.6926	-84.0595	-77.0507	-80.9175	-89.6068	-88.05	-87.094	-87.3993	-77.031	-71.4166	-70.1029	-75.1085	-69.4531	-66.8989	-65.8467	-66.8891	-73.2376	-78.8405	-79.7887	-80.3503	-76.3375	-60.0525	-60.3085	-60.9487	-60.1089	-58.0892	-65.0305	-65.5583	-54.3853	-60.93	-55.1136	-42.6371	-45.1299	-47.6151	-46.7391	-46.3419	-43.4838	-41.4052	-40.77	-39.0448	-33.3065	-34.1913	-27.6996	-31.1028	-28.9532	-30.8403
Phase Z	Sample PBS 2	None	PBS	-77.0917	-80.9954	-82.4766	-82.9589	-83.2472	-83.6986	-84.251	-75.6749	-69.7086	-74.7499	-73.502	-67.046	-69.0699	-68.2121	-69.8748	-64.6675	-67.2641	-73.8423	-77.5596	-78.9757	-71.7659	-60.5428	-59.3609	-57.5604	-54.643	-55.7298	-56.6506	-55.5651	-50.3592	-52.1689	-49.0756	-53.9869	-47.5465	-41.312	-41.4052	-42.0208	-40.0559	-38.2539	-39.0881	-40.3035	-33.5819	-31.914	-29.5724	-28.8534	-29.3258	-27.8575
Phase Z	Sample PBS 3	None	PBS	-76.046	-79.3688	-81.0362	-81.8469	-82.1502	-82.2605	-82.6089	-75.5196	-70.3098	-75.3805	-74.279	-68.479	-69.006	-68.6924	-70.0076	-65.5995	-67.3117	-73.8438	-77.3749	-78.5087	-70.1417	-60.8533	-60.1537	-55.0553	-57.571	-52.3498	-56.8801	-56.4883	-48.5712	-50.0894	-51.3021	-52.2965	-50.8804	-43.0637	-41.8372	-40.4409	-43.9033	-38.9528	-35.1194	-33.1619	-32.7889	-34.2054	-31.6241	-30.9015	-31.2657	-30.4384
Phase Z	Muestra 1	EpCAM	MCF7+Nanoprobes+PBS	-81.9691	-77.8121	-77.4812	-77.4757	-77.3053	-77.5106	-77.5583	-77.2109	-76.8331	-77.2866	-76.8542	-77.341	-77.1553	-76.7385	-77.0189	-76.744	-76.7053	-76.5949	-76.7079	-76.9946	-75.9005	-75.2815	-76.0399	-74.9955	-75.0947	-74.9259	-75.7621	-75.0838	-74.1239	-73.5459	-73.3579	-71.2925	-71.1691	-72.1099	-70.4934	-71.4536	-72.4555	-69.754	-68.4863	-70.5524	-69.8808	-67.3754	-67.8795	-65.0838	-62.426	-61.815
Phase Z	Muestra 1	EpCAM	MCF7+Nanoprobes+PBS	-76.9589	-77.1694	-77.105	-77.2421	-77.385	-77.3534	-77.4537	-76.9422	-77.0354	-76.9214	-76.8047	-76.8547	-76.778	-77.1166	-76.3682	-76.7059	-77.0242	-76.7294	-75.7871	-76.5749	-75.6615	-75.777	-74.7667	-75.376	-74.7	-74.8883	-74.9069	-74.6127	-73.4356	-74.5992	-72.5933	-70.7107	-72.622	-72.1384	-72.1006	-71.7031	-73.7759	-67.7452	-68.2997	-67.2572	-69.0436	-67.3216	-68.4998	-66.6764	-66.312	-63.5449
Phase Z	Muestra 1	EpCAM	MCF7+Nanoprobes+PBS	-76.9831	-77.156	-77.2383	-77.5467	-77.3835	-77.4657	-77.4277	-76.9322	-77.0851	-76.7623	-77.2441	-77.0994	-76.9309	-76.7061	-77.0226	-76.7621	-76.9879	-76.7115	-76.2835	-76.6025	-75.2829	-75.4428	-75.3436	-75.3586	-74.6587	-74.9844	-74.8256	-73.609	-74.2758	-74.2247	-72.5133	-71.9943	-72.6571	-70.4073	-71.4109	-70.166	-73.5376	-69.6243	-68.4204	-69.4565	-70.0454	-66.6243	-69.1403	-66.0517	-62.728	-69.312
Phase Z	Muestra 2	EpCAM	MCF7+Nanoprobes+PBS	-82.5562	-78.5658	-78.0327	-78.0764	-78.2101	-78.2959	-78.2581	-77.969	-77.7141	-77.716	-77.8988	-77.6467	-77.2223	-77.3265	-77.3954	-77.553	-76.9224	-77.4816	-77.059	-77.6425	-77.8111	-73.3377	-75.123	-75.1493	-75.0853	-76.0369	-76.4842	-74.7056	-74.7695	-74.234	-75.5812	-74.1814	-72.3388	-74.8419	-71.3011	-71.0144	-69.2002	-72.0919	-70.1219	-69.7665	-74.3585	-68.5118	-68.1356	-67.5165	-65.638	-70.0946
Phase Z	Muestra 2	EpCAM	MCF7+Nanoprobes+PBS	-77.5583	-77.9262	-77.7378	-78.0459	-78.2475	-77.76	-78.3477	-77.5654	-77.9819	-77.885	-77.6917	-77.7228	-77.2256	-78.3181	-77.9144	-77.3478	-76.9988	-77.1866	-77.4473	-77.4619	-74.6006	-77.9737	-77.057	-76.8027	-75.8118	-76.0729	-74.7583	-74.9605	-75.9238	-74.9342	-74.0357	-73.9616	-74.5708	-72.8365	-73.2103	-71.1817	-71.7575	-70.5313	-69.5845	-67.1418	-69.9922	-65.2928	-63.7473	-68.8809	-62.8434	-63.4965
Phase Z	Muestra 2	EpCAM	MCF7+Nanoprobes+PBS	-77.8678	-78.1242	-77.9546	-77.895	-77.8969	-78.238	-77.9851	-77.8294	-77.7542	-78.0769	-77.6995	-77.7825	-76.9991	-77.5665	-77.0825	-77.7216	-77.3874	-77.0398	-77.647	-76.4893	-75.4899	-78.3177	-76.6899	-76.4638	-76.1703	-74.9678	-75.1643	-76.4112	-74.1467	-73.5333	-74.0736	-72.549	-73.0438	-72.2149	-71.116	-71.9249	-70.5158	-72.1515	-67.7775	-70.9886	-70.6056	-71.1121	-64.5507	-63.5654	-61.8627	-62.7605
Phase Z	Muestra 3	EpCAM	MCF7+Nanoprobes+PBS	-82.5191	-79.0702	-78.7288	-78.883	-78.4747	-78.5792	-78.5969	-78.0889	-78.2589	-77.85	-78.1848	-77.8173	-77.9627	-77.9333	-78.576	-78.5104	-77.0216	-78.5603	-78.6559	-77.3196	-76.6048	-76.1757	-76.7346	-77.0717	-76.4603	-75.8703	-74.6644	-74.985	-74.9749	-76.6162	-74.2317	-74.1724	-75.551	-71.8028	-72.37	-71.1186	-71.2355	-68.1871	-72.7418	-71.1708	-68.4009	-69.014	-66.9147	-63.6802	-66.7734	-67.6583
Phase Z	Muestra 3	EpCAM	MCF7+Nanoprobes+PBS	-78.3953	-78.7513	-78.4854	-78.6586	-78.8373	-78.6824	-78.7963	-78.5176	-78.4744	-78.1047	-78.008	-78.0596	-78.2524	-78.2219	-77.8528	-77.7072	-77.7812	-77.8002	-77.666	-77.9174	-77.2063	-77.8303	-76.8	-77.4584	-76.1504	-76.8342	-74.273	-73.5033	-73.4547	-74.6201	-73.666	-75.091	-71.4382	-74.1405	-73.4375	-72.4213	-70.5184	-71.5896	-71.0621	-70.1247	-71.4627	-66.7281	-62.608	-59.1887	-65.8788	-60.3304
Phase Z	Muestra 3	EpCAM	MCF7+Nanoprobes+PBS	-78.5157	-78.5323	-78.5441	-78.576	-78.819	-78.5875	-78.5998	-77.9119	-77.8393	-78.5754	-78.1585	-78.2236	-78.3843	-78.1128	-78.2395	-77.932	-77.3676	-77.9824	-77.6156	-77.9266	-77.1307	-76.3911	-76.6806	-76.5318	-76.937	-75.2526	-76.2199	-73.756	-75.087	-74.8874	-75.7622	-75.1781	-72.8791	-71.7505	-73.8156	-69.6883	-70.3917	-71.3691	-73.0147	-71.0524	-64.3228	-70.8559	-66.436	-65.3346	-68.4804	-65.3108
Phase Z	Muestra 1	EpCAM	Nanoprobes+PBS	-81.3793	-78.992	-78.2593	-78.8801	-78.4845	-78.8927	-78.5704	-78.5813	-78.184	-78.0826	-78.0702	-78.1337	-78.3717	-78.1193	-78.015	-77.2133	-77.5977	-78.2042	-77.483	-77.4823	-78.7779	-74.2783	-76.3643	-76.5818	-76.1916	-76.3487	-75.8204	-75.5172	-73.5212	-74.4087	-73.4291	-72.0046	-74.1159	-74.2565	-71.6598	-71.8574	-73.1403	-71.1609	-71.1369	-67.961	-69.6295	-68.2712	-71.7082	-65.0972	-66.2786	-68.9489
Phase Z	Muestra 1	EpCAM	Nanoprobes+PBS	-78.4372	-78.2582	-78.4476	-78.7381	-78.256	-78.4373	-78.7416	-78.16	-78.1299	-78.1691	-77.737	-78.1024	-77.9756	-77.9069	-77.7446	-77.8097	-77.8284	-77.6896	-77.7573	-78.0856	-76.0021	-79.3249	-75.6892	-75.8485	-77.7026	-76.2282	-76.2888	-74.7682	-74.9027	-75.4261	-72.9368	-74.5172	-71.3267	-74.4227	-72.2011	-73.2805	-70.27	-72.3905	-70.3451	-69.1224	-68.6846	-68.585	-68.0312	-66.6913	-67.8035	-66.1159
Phase Z	Muestra 1	EpCAM	Nanoprobes+PBS	-78.2303	-77.9814	-78.4919	-78.5249	-78.4837	-78.3214	-78.4522	-78.2417	-78.1131	-78.0678	-78.216	-78.318	-77.9484	-78.4445	-77.6565	-77.7158	-77.5955	-78.5503	-77.0052	-77.225	-78.7526	-75.8183	-77.683	-75.471	-76.9593	-77.0076	-75.9189	-75.9721	-75.3803	-76.4597	-73.5378	-76.853	-73.9854	-71.4394	-74.9808	-70.0656	-71.3728	-69.8493	-72.4148	-73.1593	-66.2927	-68.2529	-70.8221	-65.1476	-69.5119	-65.7327
Phase Z	Muestra 2	EpCAM	Nanoprobes+PBS	-80.6664	-78.2752	-78.373	-78.0168	-78.1417	-78.0874	-78.1543	-77.8132	-77.8751	-77.6754	-77.7653	-77.4021	-77.3455	-77.4681	-77.7534	-77.4104	-77.0428	-76.9195	-77.6895	-77.6335	-75.6844	-77.8976	-76.3181	-76.7693	-76.282	-75.3372	-75.4143	-74.5817	-73.7505	-74.2197	-73.6196	-72.4985	-72.9217	-72.4137	-73.3154	-70.4823	-69.7196	-70.6992	-67.472	-71.5722	-70.1532	-67.8628	-67.5485	-63.4371	-62.26	-63.4205
Phase Z	Muestra 2	EpCAM	Nanoprobes+PBS	-78.1113	-77.8489	-78.0703	-78.3108	-77.9496	-78.5219	-78.1053	-77.8719	-77.4136	-77.4233	-77.9085	-77.9491	-78.0045	-77.7706	-78.2903	-77.678	-77.9453	-76.584	-77.3884	-76.9446	-75.4614	-78.1049	-75.5374	-76.9191	-77.0127	-74.7725	-75.0277	-75.4186	-74.9308	-74.6441	-73.4385	-71.2085	-73.412	-73.7066	-73.4298	-71.6279	-72.044	-74.0859	-67.0618	-68.31	-69.8715	-67.776	-65.2755	-63.038	-64.7576	-68.9051
Phase Z	Muestra 2	EpCAM	Nanoprobes+PBS	-77.8489	-78.1143	-78.0119	-78.1047	-78.2049	-78.0717	-77.8199	-77.7264	-77.8495	-77.8574	-77.9025	-77.9776	-77.7653	-77.6369	-77.5219	-77.4352	-77.8284	-76.7594	-76.8769	-77.4476	-75.7986	-78.4611	-75.8987	-76.1131	-75.9387	-74.8975	-75.7726	-76.8531	-75.284	-73.5779	-73.5766	-72.572	-72.1971	-71.5408	-72.093	-71.8413	-72.398	-71.2096	-68.259	-67.0203	-68.5755	-66.2319	-67.837	-63.2114	-62.4941	-64.5991
Phase Z	Muestra 3	EpCAM	Nanoprobes+PBS	-79.7891	-77.7821	-77.8044	-77.8327	-77.2373	-77.7035	-77.6217	-77.5472	-77.508	-76.575	-77.0312	-77.112	-77.0007	-76.9528	-76.7757	-76.93	-76.6031	-76.3595	-77.2062	-76.1348	-74.0505	-78.1894	-75.6046	-75.8391	-74.8245	-75.2214	-73.458	-74.5127	-74.3795	-73.1695	-75.2113	-72.1341	-72.5094	-71.544	-72.6318	-70.0852	-72.8967	-71.2639	-68.8515	-67.0502	-68.8755	-67.1442	-64.3585	-68.4842	-65.4855	-64.8806
Phase Z	Muestra 3	EpCAM	Nanoprobes+PBS	-77.4615	-77.8301	-77.9234	-77.6433	-77.3395	-77.8351	-77.9286	-77.6824	-77.2326	-77.1131	-76.8779	-77.1884	-77.0722	-77.1995	-77.0594	-76.874	-76.608	-76.6052	-75.5556	-75.889	-77.7217	-74.2565	-75.2873	-74.789	-74.8507	-75.5685	-75.1405	-73.1408	-74.6111	-73.1258	-73.4965	-71.5221	-71.6092	-73.8019	-70.2914	-72.1418	-67.8637	-70.5467	-69.9661	-68.7503	-65.0952	-66.2449	-65.445	-67.6494	-63.2394	-60.0999
Phase Z	Muestra 3	EpCAM	Nanoprobes+PBS	-77.5676	-77.7393	-77.8263	-77.6229	-77.8723	-77.6381	-77.4077	-77.3882	-77.0029	-76.612	-77.1762	-76.8871	-76.8549	-76.6611	-76.5874	-76.6443	-76.9907	-75.8226	-77.3835	-76.5994	-74.3813	-77.2103	-74.766	-75.0451	-74.9586	-74.7492	-74.391	-75.6612	-74.4053	-74.3337	-72.6968	-72.7384	-71.7073	-71.1089	-72.3736	-71.5753	-71.6298	-69.7564	-69.661	-68.3987	-69.2857	-68.0985	-66.2401	-67.2144	-63.1581	-65.9569
Phase Z	Muestra 1	MUC-1	MDA231+Nanoprobes+PBS	-82.2378	-80.2398	-75.1572	-80.2866	-79.8819	-80.8255	-80.4294	-80.2636	-80.0285	-80.3729	-80.7049	-81.4687	-78.886	-80.9282	-79.2144	-80.9587	-81.2475	-80.7903	-81.5748	-79.8224	-81.2573	-77.5101	-79.5687	-79.4436	-79.0402	-78.8564	-79.6886	-78.2242	-74.5287	-76.0038	-74.3184	-82.1695	-81.4368	-79.1664	-76.5267	-76.594	-80.7548	-64.7403	-85.9097	-68.3611	-59.571	-65.366	-84.7317	-56.9886	-64.6679	-78.7845
Phase Z	Muestra 1	MUC-1	MDA231+Nanoprobes+PBS	-80.7659	-79.8038	-78.5546	-80.0253	-80.7015	-80.167	-80.2442	-80.3629	-80.2116	-80.5794	-80.6354	-80.1072	-80.7721	-81.4459	-80.1151	-80.718	-80.1052	-78.8891	-81.4782	-81.7473	-81.3843	-80.7981	-78.8356	-81.6018	-80.3908	-83.7612	-79.7486	-76.4841	-75.7566	-72.7268	-73.9339	-83.1258	-74.1299	-77.7005	-85.1956	-73.6295	-73.3981	-81.4779	-66.2336	-81.2383	-61.5995	-70.7133	-74.0693	-70.7265	-62.7849	-60.0623
Phase Z	Muestra 1	MUC-1	MDA231+Nanoprobes+PBS	-78.4085	-79.7792	-80.9555	-80.3733	-79.9404	-80.4069	-80.2413	-80.4827	-79.9109	-80.3367	-80.5583	-82.0721	-77.1827	-80.8277	-81.0946	-80.4611	-81.2537	-81.3418	-81.3686	-81.8258	-81.7333	-80.6335	-81.4526	-82.4495	-82.0855	-76.5304	-75.4215	-84.8385	-80.4695	-73.1735	-71.1048	-79.937	-72.7897	-76.6547	-77.6606	-74.8996	-74.7653	-83.313	-77.9328	-72.154	-66.7961	-70.5267	-69.1846	-65.98	-75.4073	-63.8276
Phase Z	Muestra 2	MUC-1	MDA231+Nanoprobes+PBS	-83.4307	-80.1557	-78.4064	-79.3394	-79.0578	-78.4997	-78.3588	-78.7541	-76.897	-77.8047	-76.3281	-77.4378	-83.5181	-79.0938	-77.3242	-78.3393	-76.5055	-77.3341	-77.9745	-82.0369	-82.4123	-70.923	-70.222	-61.5304	-46.6524	-61.5533	-60.6662	-36.4805	49.7341	10.363	4.27047	-68.0735	-85.3369	24.4722	65.6895	-31.2712	-29.6392	-15.6779	-74.9502	-77.1793	83.1985	-60.3566	-59.9914	-68.9028	-34.1234	-63.2816
Phase Z	Muestra 2	MUC-1	MDA231+Nanoprobes+PBS	-78.6922	-79.3919	-71.3524	-79.7855	-79.2533	-77.8887	-79.4269	-77.8687	-79.3218	-77.5677	-78.5525	-82.1063	-76.4811	-78.2124	-76.4932	-78.0655	-74.1546	-65.9786	-76.1634	-77.7663	-78.3319	-74.2634	-74.1248	-78.5154	-76.8151	-76.3498	-77.523	-78.2203	-75.8104	-77.6608	-66.3799	-73.0544	-69.6513	-73.4026	-71.3424	-72.6331	-72.0927	-62.1471	-54.5719	-61.3477	-79.5312	-79.6244	-60.294	-66.0204	-61.5246	-69.2969
Phase Z	Muestra 2	MUC-1	MDA231+Nanoprobes+PBS	-79.5331	-79.3821	-76.8745	-78.6533	-78.8667	-75.8358	-80.7737	-79.2348	-79.2624	-78.3142	-78.8088	-77.9641	-79.4275	-77.4618	-79.0476	-79.0498	-79.8816	-72.887	-72.2871	-64.9653	-73.8075	-76.2827	-75.824	-74.0383	-76.737	-76.9318	-75.2812	-72.1988	-73.3373	-77.5641	-73.6213	-74.7718	-72.0869	-68.6936	-71.2691	-78.3062	-69.3921	-66.222	-64.1532	-71.9673	-66.0954	-73.4075	-64.4078	-58.5102	-61.6533	-56.1594
Phase Z	Muestra 3	MUC-1	MDA231+Nanoprobes+PBS	-82.9736	-79.6162	-75.9193	-79.4125	-78.9082	-79.7304	-79.0153	-78.9586	-77.7115	-79.3479	-76.9683	-75.9725	-77.7336	-78.5101	-77.6997	-76.2749	-80.8087	-75.8202	-79.4602	-79.7091	-72.9116	-80.2545	-77.2752	-85.9017	-89.9327	-76.6713	-24.8587	7.9244	-61.5187	-65.062	-63.7964	-72.978	-76.5314	-64.6072	68.9874	89.9512	-83.8509	-87.5812	-79.7339	-71.7981	-46.3496	77.4292	-64.5764	-57.8575	-66.982	-42.3391
Phase Z	Muestra 3	MUC-1	MDA231+Nanoprobes+PBS	-79.4637	-78.8549	-77.9957	-79.4814	-79.3072	-79.5129	-76.9676	-78.8609	-78.8694	-78.8067	-77.9627	-78.2979	-76.365	-78.1177	-78.0733	-77.8228	-81.3073	88.7529	-79.7977	-74.6846	-80.0276	-75.1835	-78.8699	-77.1093	-75.8619	-73.9679	-67.7494	-81.6285	-70.1484	-75.5374	-72.154	-74.1263	-74.058	-72.5468	-76.6066	-69.5188	-65.0684	-76.4857	-63.5306	-64.1093	-57.7354	-60.9973	-65.1761	-56.0517	-64.9564	-62.9666
Phase Z	Muestra 3	MUC-1	MDA231+Nanoprobes+PBS	-78.2973	-79.0151	-80.8044	-79.866	-78.2705	-80.1109	-80.5226	-78.3404	-78.7743	-78.4573	-78.965	-78.3784	-80.9266	-78.1199	-76.797	-77.5162	-77.6115	-73.9403	-68.7036	-77.6043	-75.137	-74.4749	-76.3844	-74.4226	-77.1706	-75.0499	-71.3619	-73.0775	-71.913	-77.0807	-70.2532	-74.1187	-69.336	-71.7058	-64.7724	-77.5878	-73.9847	-73.3775	-68.8817	-67.5638	-57.4269	-67.1095	-69.24	-68.5726	-64.7009	-71.7306
Phase Z	Muestra 1	MUC-1	Nanoprobes+PBS	-82.4295	-79.4019	-76.6089	-78.984	-79.0999	-79.2305	-78.6143	-78.8573	-79.8057	-77.8022	-78.8382	-78.6263	-78.5773	-77.8896	-78.7014	-78.6115	-70.3188	-86.1143	-73.5388	-78.1327	-69.847	-74.9052	-76.3568	-83.0564	-75.2917	-73.1583	-72.3338	-57.0478	-75.2344	-72.3112	-69.7545	-76.1629	-74.8106	-70.7842	-64.9511	-72.7043	-69.6247	-62.5834	-75.1816	-58.2442	-67.6619	-64.8265	-47.7535	-68.7833	-70.1664	-48.3088
Phase Z	Muestra 1	MUC-1	Nanoprobes+PBS	-79.3107	-78.9364	-77.7933	-79.4453	-79.5606	-79.0088	-79.1037	-78.5615	-79.2856	-78.105	-78.5271	-79.7514	-78.3899	-78.6055	-78.3756	-77.2832	-78.4577	-73.1115	-64.3232	-80.4357	-81.4877	-72.8944	-78.402	-76.2424	-74.738	-76.6344	-71.7249	-75.8251	-74.2599	-72.4572	-75.4592	-73.6047	-72.3569	-74.8349	-69.0538	-68.1008	-73.4488	-71.3843	-67.1329	-72.732	-57.4413	-64.8737	-65.5876	-73.2133	-64.7558	-67.2846
Phase Z	Muestra 1	MUC-1	Nanoprobes+PBS	-78.9831	-78.8771	-80.7531	-78.6079	-78.771	-78.7156	-80.1098	-77.6432	-78.4146	-78.9354	-77.9207	-78.4439	-76.4731	-78.7106	-77.9065	-77.2299	-76.6776	-79.2941	-85.0809	-67.8023	-71.9382	-76.22	-77.9025	-78.65	-73.3249	-74.7535	-77.4828	-69.2527	-77.41	-73.6365	-72.0904	-72.3898	-77.25	-69.4829	-70.8575	-69.9069	-74.0075	-63.2207	-68.684	-66.4332	-61.3004	-67.1992	-65.3761	-65.5349	-61.9308	-65.5563
Phase Z	Muestra 2	MUC-1	Nanoprobes+PBS	-78.9006	-78.6879	-80.9108	-78.0117	-78.5601	-79.4529	-79.8909	-78.1336	-78.2344	-78.5964	-77.6999	-78.297	-76.8006	-78.007	-77.6364	-77.1169	-77.3789	-74.6338	-81.6652	-74.4913	-74.6993	-76.6168	-76.2528	-77.2875	-74.6172	-74.4677	-76.4485	-71.2777	-75.1743	-72.7156	-71.4084	-70.8758	-74.5962	-70.6814	-71.9861	-67.9853	-70.0144	-66.0137	-67.1838	-65.8002	-64.7175	-66.6643	-62.6112	-65.5202	-60.8718	-62.2579
Phase Z	Muestra 2	MUC-1	Nanoprobes+PBS	-79.684	-78.5614	-77.9175	-78.9946	-79.3254	-79.206	-79.0834	-78.4873	-78.8753	-78.1205	-78.1476	-78.771	-78.1503	-78.1387	-77.8064	-77.2837	-76.8661	-14.232	-76.2683	-79.0246	-80.0708	-73.6032	-76.4263	-75.0635	-74.7468	-76.8645	-72.7578	-75.8498	-73.0103	-72.4806	-73.1115	-72.9215	-70.2493	-73.351	-69.9678	-68.7848	-70.0524	-70.8863	-68.7156	-69.6196	-62.5364	-63.021	-66.3399	-73.7325	-61.8732	-63.7358
Phase Z	Muestra 2	MUC-1	Nanoprobes+PBS	-82.0093	-79.0671	-74.6262	-78.9648	-78.8956	-79.0868	-78.7085	-78.6146	-77.9022	-77.3631	-77.8369	-78.2794	-77.0962	-78.1885	-78.291	-77.3508	-72.2967	-80.5873	-74.4108	-78.4503	-73.1852	-76.5802	-74.6481	-82.0135	-75.9055	-73.5106	-71.6746	-64.5536	-74.9297	-73.3356	-70.4912	-75.1645	-71.6997	-71.6271	-71.3278	-74.4211	-68.7147	-64.0122	-69.4475	-66.4286	-57.0354	-69.7324	-49.9071	-72.9575	-66.7743	-58.0426
Phase Z	Muestra 3	MUC-1	Nanoprobes+PBS	-81.5892	-78.7322	-72.6436	-78.9455	-78.6913	-78.9431	-78.8026	-78.3719	-75.9987	-76.9241	-76.8355	-77.9325	-75.6152	-78.4873	-77.8805	-76.09	-74.2747	-75.0603	-75.2828	-78.7678	-76.5233	-78.2552	-72.9394	-80.9707	-76.5193	-73.863	-71.0155	-72.0593	-74.6249	-74.36	-71.228	-74.1661	-68.5887	-72.47	-77.7044	-76.138	-67.8048	-65.441	-63.7133	-74.613	-46.4089	-74.6384	-52.0606	-77.1317	-63.3822	-67.7765
Phase Z	Muestra 3	MUC-1	Nanoprobes+PBS	-80.0573	-78.1865	-78.0417	-78.544	-79.0903	-79.4033	-79.063	-78.4131	-78.465	-78.136	-77.768	-77.7906	-77.9107	-77.6719	-77.2371	-77.2842	-75.2745	44.6474	-88.2134	-77.6135	-78.6538	-74.312	-74.4506	-73.8846	-74.7556	-77.0947	-73.7907	-75.8744	-71.7607	-72.504	-70.7638	-72.2383	-68.1417	-71.867	-70.8818	-69.4688	-66.6559	-70.3882	-70.2984	-66.5072	-67.6315	-61.1683	-67.0922	-74.2516	-58.9905	-60.1869
Phase Z	Muestra 3	MUC-1	Nanoprobes+PBS	-78.8181	-78.4986	-81.0685	-77.4156	-78.3493	-80.1902	-79.6719	-78.6241	-78.0542	-78.2575	-77.479	-78.1502	-77.128	-77.3034	-77.3663	-77.004	-78.0801	-69.9735	-78.2495	-81.1803	-77.4604	-77.0137	-74.6032	-75.9249	-75.9094	-74.1819	-75.4141	-73.3028	-72.9387	-71.7946	-70.7264	-69.3618	-71.9424	-71.8798	-73.1147	-66.0636	-66.0213	-68.8068	-65.6836	-65.1671	-68.1345	-66.1293	-59.8463	-65.5055	-59.8129	-58.9594
Phase Z	Muestra 1	SK-BR-3	SK3+Nanoprobes+PBS	-79.4801	-75.8862	-75.4582	-75.1632	-75.1097	-75.1397	-75.1257	-74.4843	-74.3971	-74.026	-74.1571	-74.8091	-74.3982	-74.0307	-73.544	-73.8753	-73.0057	-73.0996	-72.4702	-73.1617	-72.723	-71.2056	-72.3488	-71.1786	-70.4317	-69.0962	-69.4602	-70.594	-68.6059	-67.4831	-65.1549	-63.9833	-64.5882	-65.5385	-63.8896	-61.3681	-60.4005	-59.769	-62.1206	-53.2172	-53.0661	-51.0386	-48.5713	-50.3154	-48.2871	-45.218
Phase Z	Muestra 1	SK-BR-3	SK3+Nanoprobes+PBS	-74.599	-74.8758	-74.8479	-75.1205	-75.1441	-75.0177	-75.2072	-74.5909	-75.051	-74.5452	-74.659	-74.6529	-74.3712	-73.6809	-73.4224	-73.9933	-80.308	-74.0117	-73.1631	-74.8209	-68.9178	-72.0527	-70.9557	-71.4114	-73.9336	-69.1845	-70.9264	-68.0682	-66.3685	-67.2597	-68.6835	-63.5929	-64.071	-63.4297	-64.0983	-63.3054	-61.4729	-57.697	-58.4751	-52.8052	-50.7007	-54.2205	-50.0837	-49.7199	-47.9685	-51.8768
Phase Z	Muestra 1	SK-BR-3	SK3+Nanoprobes+PBS	-74.4734	-75.1767	-77.281	-79.1019	-77.256	-74.69	-74.312	-74.5979	-76.218	-74.4864	-74.5263	-73.7616	-73.8842	-73.486	-73.8317	-73.796	-73.4849	-53.2026	-70.6679	-72.0028	-70.0144	-71.031	-72.0999	-70.4032	-70.0698	-69.2879	-70.2326	-68.0255	-68.8465	-66.5456	-67.1339	-61.7422	-65.4073	-64.4616	-62.5015	-62.0311	-58.8987	-60.7427	-57.1131	-55.3517	-51.8842	-54.7012	-55.1815	-51.0004	-50.448	-53.0185
Phase Z	Muestra 2	SK-BR-3	SK3+Nanoprobes+PBS	-80.26	-77.0619	-76.6047	-76.2564	-76.1262	-76.3298	-76.2908	-75.5817	-75.4709	-75.5328	-75.1989	-75.6252	-75.1145	-74.5313	-74.9142	-74.4811	-74.1785	-74.2704	-74.0341	-72.7977	-73.166	-74.1771	-72.0118	-70.5773	-70.9346	-70.2348	-69.4413	-67.818	-66.7235	-68.2721	-68.2327	-67.2254	-66.7404	-63.4784	-65.3228	-60.7379	-58.9185	-57.6615	-55.0956	-56.4759	-56.0393	-54.5446	-48.8653	-49.6793	-45.8871	-47.4621
Phase Z	Muestra 2	SK-BR-3	SK3+Nanoprobes+PBS	-75.8287	-76.104	-73.6651	-72.0211	-76.7678	-77.7109	-75.9876	-74.6135	-75.3947	-75.7515	-75.0542	-75.941	-75.024	-74.2701	-74.9123	-75.1134	-74.5276	-74.9431	-73.4746	-74.2358	-72.0773	-71.2355	-70.8057	-73.0477	-70.7799	-73.4567	-70.9975	-69.8906	-69.2591	-71.0243	-65.8163	-69.3781	-61.8491	-64.3215	-66.7916	-59.5077	-60.9568	-60.822	-56.6551	-54.9666	-59.7872	-56.9617	-42.6786	-53.8085	-50.7056	-51.5765
Phase Z	Muestra 2	SK-BR-3	SK3+Nanoprobes+PBS	-75.788	-75.0467	-75.5567	-72.691	-78.4938	-63.2247	-80.1624	-75.1003	-75.6782	-75.4132	-75.2482	-75.2278	-75.2996	-75.2815	-74.6215	-74.7283	-74.579	-74.6587	-73.8316	-74.9269	-73.4237	-73.232	-72.2815	-71.7229	-70.5235	-70.4059	-70.704	-69.6836	-69.0324	-69.6437	-65.031	-68.6087	-66.0394	-63.6111	-61.3403	-61.4596	-61.8465	-58.765	-56.194	-56.2751	-54.7172	-55.7334	-57.0939	-51.9654	-41.9708	-51.1861
Phase Z	Muestra 3	SK-BR-3	SK3+Nanoprobes+PBS	-80.3868	-77.2266	-76.7193	-76.5913	-76.4784	-76.3949	-76.5069	-76.8704	-75.4432	-76.0919	-75.1604	-76.1233	-74.7491	-75.8385	-74.1773	-74.7513	-74.0543	-74.2806	-73.659	-73.8635	-73.107	-72.6947	-71.5186	-71.6426	-69.4338	-70.1485	-71.5587	-69.6626	-67.191	-67.7278	-64.9781	-67.8487	-64.1161	-66.2289	-63.8699	-60.2023	-63.2553	-60.1376	-50.0844	-55.2215	-50.0185	-52.1528	-58.8927	-57.0543	-49.3345	-50.721
Phase Z	Muestra 3	SK-BR-3	SK3+Nanoprobes+PBS	-76.0895	-76.4495	-74.5308	-75.9732	-73.7094	-77.0413	-71.3102	-75.812	-75.6669	-75.8899	-75.4053	-75.2247	-74.5666	-74.46	-74.2614	-74.38	-73.311	-73.5243	-74.3249	-73.1058	-72.6403	-71.4519	-71.7602	-72.3446	-69.9938	-70.7921	-69.2558	-67.9737	-67.6719	-67.345	-66.8037	-63.7341	-62.8733	-63.3722	-62.206	-64.0933	-61.7379	-60.1674	-55.8892	-58.4001	-60.7942	-53.9526	-51.335	-42.5107	-48.7077	-43.7325
Phase Z	Muestra 3	SK-BR-3	SK3+Nanoprobes+PBS	-76.2281	-76.5636	-76.7457	-76.2105	-76.781	-76.3748	-76.5358	-75.781	-75.5603	-75.6171	-75.5911	-76.2222	-74.4444	-75.0547	-75.3183	-74.1876	-73.501	-74.4185	-73.9469	-73.7673	-73.8081	-71.9448	-71.4186	-71.2493	-70.2952	-69.4814	-70.4683	-68.5651	-66.8647	-67.8541	-65.8079	-63.7168	-63.0525	-64.8585	-61.5241	-62.638	-61.7064	-57.4735	-56.2283	-53.7883	-54.0128	-57.2775	-49.9953	-50.8429	-52.4408	-45.2045
Phase Z	Muestra 1	SK-BR-3	Nanoprobes+PBS	-79.5506	-77.1415	-77.0242	-76.5859	-76.5785	-76.8357	-74.9368	-76.8202	-76.2033	-75.2666	-75.498	-75.3665	-75.2575	-74.9507	-74.8076	-75.1725	-74.4877	-75.104	-74.0172	-73.4155	-72.3916	-71.9013	-71.4878	-71.1283	-70.5635	-69.9277	-69.7945	-70.3215	-68.7645	-68.2561	-68.3358	-64.9322	-65.0854	-65.4682	-63.0968	-62.6358	-60.6314	-56.2573	-55.8627	-55.9283	-52.4473	-51.8201	-48.149	-46.6068	-44.7877	-45.3844
Phase Z	Muestra 1	SK-BR-3	Nanoprobes+PBS	-76.183	-76.1154	-76.7359	-76.9676	-75.7865	-76.6556	-75.8501	-76.3953	-76.1894	-76.113	-75.471	-75.2803	-75.4254	-75.1605	-75.7033	-74.8966	-74.056	-74.8477	-74.7678	-72.4233	-74.8938	-72.0492	-72.7638	-72.0282	-71.7593	-71.5998	-70.2369	-69.5544	-67.8996	-67.4744	-66.3941	-63.3394	-64.6849	-64.3569	-63.7521	-62.4128	-62.6506	-58.4657	-57.4095	-60.8766	-57.9364	-52.6983	-54.2582	-48.0681	-51.804	-43.6258
Phase Z	Muestra 1	SK-BR-3	Nanoprobes+PBS	-76.4909	-76.4708	-76.5892	-77.0807	-76.4652	-76.5344	-76.0643	-76.0009	-75.9686	-75.7407	-74.8112	-75.4586	-75.9069	-75.328	-75.1231	-74.9772	-74.2206	-73.6829	-73.4199	-73.8696	-73.1176	-73.3684	-72.7022	-71.7157	-70.8014	-70.3784	-70.0187	-70.2709	-69.2296	-67.7885	-66.8975	-64.5034	-66.6582	-66.0657	-63.0715	-59.4382	-63.7661	-60.9434	-56.5022	-56.3004	-53.2912	-54.1565	-50.4402	-50.2161	-56.1253	-47.0492
Phase Z	Muestra 2	SK-BR-3	Nanoprobes+PBS	-79.8995	-77.115	-76.5994	-76.8543	-76.5382	-76.7198	-77.1226	-77.5642	-74.1933	-75.31	-75.8034	-75.8243	-75.4821	-74.7087	-74.9473	-74.2579	-74.9748	-74.6931	-73.9058	-74.0197	-73.1402	-73.4822	-72.502	-72.7571	-71.6441	-70.5376	-70.0247	-68.8632	-69.5449	-67.1461	-66.724	-65.3589	-64.6373	-59.4223	-64.0432	-65.2478	-61.6663	-58.5933	-54.8472	-51.3789	-52.701	-49.7685	-54.2892	-53.0813	-48.7753	-50.118
Phase Z	Muestra 2	SK-BR-3	Nanoprobes+PBS	-76.6156	-75.971	-76.5733	-75.982	-76.9624	-77.8975	-76.818	-75.9294	-76.1376	-76.5806	-75.8087	-75.8173	-75.399	-75.4161	-75.1039	-74.9281	-75.0548	-73.7014	-74.0581	-73.6322	-73.3898	-71.5422	-71.2519	-71.5721	-71.1316	-69.3318	-70.7103	-68.4306	-67.2292	-68.7608	-66.6291	-67.0963	-64.2878	-64.1844	-63.688	-63.2601	-60.2295	-61.6767	-59.1653	-55.5252	-53.6418	-55.0183	-53.8681	-53.3902	-49.9671	-47.8098
Phase Z	Muestra 2	SK-BR-3	Nanoprobes+PBS	-76.4878	-76.8743	-76.7659	-76.6237	-76.5336	-76.8119	-76.2528	-76.7361	-76.159	-75.5923	-75.3769	-75.6769	-75.3545	-75.4384	-75.3937	-74.8338	-74.1619	-73.982	-74.2163	-73.1842	-72.7431	-72.2808	-71.3046	-70.803	-70.916	-70.6798	-70.6913	-69.8635	-69.3687	-66.404	-64.9975	-65.8112	-65.3416	-65.9409	-63.6037	-61.0787	-62.3173	-61.0034	-57.8476	-54.6256	-51.5312	-52.2085	-48.6067	-45.9832	-49.452	-49.1817
Phase Z	Muestra 3	SK-BR-3	Nanoprobes+PBS	-76.5243	-75.7354	-75.5474	-75.4233	-75.8334	-75.1642	-75.0437	-74.9993	-75.2074	-74.5107	-75.077	-74.8887	-74.3129	-73.6627	-73.0725	-73.7251	-73.9102	-73.8382	-72.977	-73.4546	-70.3589	-66.0881	-72.3989	-70.9221	-69.7625	-47.9152	-65.7684	-63.1171	-6.13474	-39.4149	12.039	34.4496	27.1082	56.0532	67.6153	-5.00377	-63.5154	-62.8945	-62.7275	-58.6235	-59.823	-56.1003	-57.935	-20.8408	-9.0958	-22.3806
Phase Z	Muestra 3	SK-BR-3	Nanoprobes+PBS	-75.4736	-75.7537	-75.2671	-75.5629	-75.1819	-74.9932	-75.589	-75.2418	-74.6297	-74.554	-73.7299	-74.4767	-73.792	-74.3236	-74.8255	-73.6188	-74.1536	-73.514	-74.1271	-73.8467	-72.3702	-72.0726	-71.1644	-72.2642	-71.2454	-70.4535	-71.2768	-70.5315	-69.3829	-69.7321	-68.9216	-66.9608	-66.9418	-66.5541	-67.4819	-61.0477	-62.7781	-63.7454	-62.2431	-62.5742	-58.598	-58.1332	-56.9698	-49.3666	-57.8273	-49.8877
Phase Z	Muestra 3	SK-BR-3	Nanoprobes+PBS	-75.5871	-75.7602	-75.7987	-75.5003	-75.4709	-75.3023	-75.4062	-75.0664	-74.6502	-74.6482	-74.426	-74.5244	-74.4406	-73.7076	-73.9284	-73.8519	-73.8242	-72.8726	-73.559	-72.7815	-73.0216	-72.8824	-72.1119	-72.024	-71.5095	-72.9395	-70.6274	-70.2514	-70.4446	-69.3114	-67.7152	-67.101	-67.8303	-66.657	-65.5341	-64.4159	-61.4981	-62.2047	-62.1788	-59.2448	-61.0308	-63.6735	-58.1853	-49.6154	-53.04	-56.4867
[truncated: 55 more columns]

## Sheet: Graphs Mag Z
Name	100.001	109.663	120.257	131.782	144.588	158.441	173.808	190.572	208.966	229.105	251.224	275.439	301.981	331.085	363.099	398.14	436.557	478.583	524.8	575.441	630.971	691.856	758.562	831.787	911.998	1000.01	1096.52	1202.22	1318.29	1445.41	1584.88	1737.85	1905.49	2089.31	2290.82	2511.89	2754.27	3019.93	3311.32	3630.76	3981.05	4365.11	4786.3	5248.12	5754.41	6309.59	6918.33	7585.74	8317.64
PBS	661.343	606.21	562.207	517.376	475.399	439.011	404.561	380.606	361.418	330.18	308.645	288.588	268.923	251.854	232.426	218.864	196.728	174.804	159.735	147.649	141.036	145.429	134.829	127.443	118.86	112.159	98.4158	91.1245	93.224	82.6334	78.5257	77.2428	71.8684	71.3337	65.4581	61.8204	57.4753	56.8332	53.6352	51.6096	51.2599	48.089	49.1695	43.8163	41.1175	39.5849	38.1762	31.1704	35.4177
std error	2.75167	2.73528	6.54839	4.53819	2.9665	2.18667	1.99363	1.02731	4.3468	1.75668	2.67042	2.90038	1.53803	2.17147	2.82706	0.665745	1.96239	1.47523	1.95231	2.48279	1.14003	1.40455	0.798636	1.52634	1.28936	1.92327	1.53957	2.09849	1.73105	2.57224	1.67888	4.84625	1.91187	1.98671	1.48836	1.27306	1.36985	0.96559	1.68272	1.58339	0.777345	0.271764	1.73163	1.47709	1.03227	0.622149	1.0148	1.97423	3.07906
MCF7+Nanoprobes+PBS	555.64	512.577	471.943	436.421	400.98	370.942	340.018	313.941	290.46	268.94	248.014	228.293	210.987	195.304	179.305	165.693	152.342	140.363	129.793	119.48	110.736	102.535	94.1012	87.0551	79.7955	74.5408	68.4191	63.3607	58.3925	54.1722	50.1936	45.7112	43.0827	39.3827	36.7019	33.6883	32.0149	29.5837	26.9349	25.1761	23.089	21.2041	19.3725	18.0207	17.1326	15.5491	14.4878	13.9611	13.1163
std error	7.62459	7.34027	6.40548	6.15779	6.54928	5.78048	5.39364	4.54829	4.17013	4.08273	3.90496	3.45137	3.1184	3.07909	2.70272	2.64392	2.35654	2.2918	2.06962	2.03978	2.06503	1.69592	1.58807	1.38503	1.41103	1.2784	1.21885	1.16948	1.08985	1.135	0.948988	0.868529	0.871213	0.850394	0.738157	0.737924	0.653403	0.681125	0.618031	0.53467	0.52449	0.603855	0.593196	0.32105	0.333397	0.476527	0.48811	0.490472	0.387073
Nanoprobes+PBS	652.243	600.42	552.948	509.662	470.763	434.21	400.662	370.631	342.409	316.007	291.315	268.717	248.016	228.78	210.735	194.784	179.298	165.687	152.776	141.688	130.447	120.647	110.833	102.13	94.5614	87.3901	80.4601	74.411	68.7969	63.8489	59.1605	54.8336	50.7597	46.2349	43.5557	39.842	37.0407	34.4012	31.7461	29.9649	27.5104	24.9593	23.1394	22.1105	20.126	19.1681	17.3323	16.1315	15.4507
std error	23.9327	21.7892	20.3856	18.8324	17.3889	15.934	14.725	13.749	12.9136	11.7713	11.0424	10.0725	9.66748	8.73964	7.99472	7.46845	6.90124	6.38044	6.12986	5.52273	5.08345	4.83261	4.34254	4.19915	3.93601	3.57239	3.32754	3.11927	2.7671	2.60959	2.44123	2.36024	2.04691	1.83442	1.79998	1.56712	1.73539	1.39853	1.38405	1.29046	1.02534	1.08962	1.23074	0.924363	0.825419	0.90845	0.908027	0.685537	0.795363
MDA231+Nanoprobes+PBS	440.496	365.451	338.328	270.224	282.194	280.002	257.346	217.103	204.716	258.661	222.02	137.496	165.509	166.095	160.713	117.126	74.6909	61.1175	55.3713	52.8803	46.1932	83.7263	83.9339	47.847	55.0093	52.3928	32.5447	31.4553	34.7073	30.0625	32.1039	43.9789	38.6638	29.4936	22.9071	19.4378	19.3495	21.6778	19.7796	16.6681	18.1577	17.2111	16.3659	17.6942	16.4025	13.9783	15.4476	13.5855	12.3548
std error	53.95	60.9595	59.9108	59.5692	58.3453	59.7218	56.0097	37.5164	27.8662	29.8683	27.7954	23.6228	21.1256	23.1615	18.2427	16.9542	16.8919	19.4226	18.6843	17.1542	12.3662	11.2953	9.50368	8.97893	8.50601	7.46232	7.51623	6.28966	5.99403	5.50378	5.1868	5.18531	4.18824	4.4817	4.38599	3.54574	3.30364	3.78189	2.79193	2.62468	2.88095	2.47624	2.29474	2.61742	2.02594	1.66022	1.47525	1.43994	0.930712
Nanoprobes+PBS	411.839	319.478	248.274	270.918	253.704	212.662	178.048	171.349	219.74	311.031	277.721	137.939	196.837	218.554	207.925	148.895	71.0013	25.9209	21.7858	23.0515	41.5388	116.071	115.537	76.0496	80.9684	78.8858	47.033	44.9747	56.0068	48.8913	50.3635	57.8112	53.7436	47.1133	37.4762	32.9802	34.0726	33.2925	32.9601	27.3375	27.3103	25.1335	24.3504	23.0966	22.4505	21.188	19.2531	19.09	17.7903
std error	18.7709	31.9974	26.8443	48.4201	53.6455	46.2026	38.7289	10.2721	32.6789	28.3206	28.0369	18.0629	22.8852	23.2671	21.339	17.1556	8.98365	5.00067	5.18769	4.36908	4.30279	11.5085	9.6688	11.5798	10.378	9.82175	7.41334	7.00178	8.44798	6.6882	6.33222	4.93659	4.34673	5.1293	5.43938	4.60722	3.81586	4.5391	2.80639	3.4292	2.89814	3.04972	1.61154	2.94954	1.98675	1.54091	1.84785	1.3793	1.13249
SK3+Nanoprobes+PBS	419.076	270.684	205.34	154.089	193.185	184.093	159.56	178.796	271.445	320.595	311.665	219.247	248.708	262.238	248.069	198.532	127.931	98.4414	88.4192	86.4431	79.4719	135.948	138.864	92.5592	100.063	97.6723	64.1892	60.5954	68.6481	61.1429	62.9231	76.3082	70.8183	55.9409	45.9077	41.3176	41.8435	43.0605	42.3243	34.5118	34.622	34.4827	34.4658	34.6164	33.4003	31.6954	31.4055	29.6434	29.1629
std error	38.2886	41.9802	49.8843	43.0991	62.1814	59.4803	41.282	36.1002	52.1295	37.8464	38.7746	40.2516	36.2513	39.8408	37.0136	35.158	23.6249	13.1441	7.00305	6.8817	12.1119	24.9829	24.706	18.2412	19.2284	18.8388	12.0338	10.473	13.1374	12.2105	11.9699	14.3236	13.0667	11.2619	8.62255	8.06379	8.12873	8.71389	8.43167	6.97035	6.87957	6.48504	6.76753	6.4359	6.55475	6.31549	5.82558	5.68776	5.73341
Nanoprobes+PBS	588.043	463.161	344.763	396.633	363.012	277.846	233.747	394.405	478.462	344.05	382.602	434.592	386.976	376.244	336.74	366.173	318.408	219.635	165.912	136.117	200.245	220.277	210.719	236.553	206.007	184.007	178.202	163.848	151.519	144.508	129.935	101.375	94.6092	108.098	107.916	98.5705	98.2949	83.7493	81.4049	82.3363	74.8748	63.237	56.7133	49.2933	46.0768	44.7804	38.7343	37.3353	35.8321
std error	38.5087	34.4947	46.3151	53.2519	48.8793	44.4325	53.0718	71.9161	66.4913	16.996	13.167	48.3346	18.6266	13.6936	11.3226	23.9987	39.3192	31.3371	23.4226	18.5759	29.1473	8.5787	4.78255	24.5512	11.0906	13.3226	23.6223	21.5898	17.6498	16.496	13.3117	8.04637	5.16168	5.85988	9.65628	10.6085	8.22975	3.14892	2.81895	6.12724	4.1223	2.50502	1.56135	2.77038	2.84691	2.98502	3.65577	3.12345	2.49679
[truncated: 52 more columns]

## Sheet: Graphs Phase Z
Name	100.001	109.663	120.257	131.782	144.588	158.441	173.808	190.572	208.966	229.105	251.224	275.439	301.981	331.085	363.099	398.14	436.557	478.583	524.8	575.441	630.971	691.856	758.562	831.787	911.998	1000.01	1096.52	1202.22	1318.29	1445.41	1584.88	1737.85	1905.49	2089.31	2290.82	2511.89	2754.27	3019.93	3311.32	3630.76	3981.05	4365.11	4786.3	5248.12	5754.41	6309.59	6918.33	7585.74	8317.64
PBS	-78.6101	-81.4746	-80.1878	-81.9078	-85.0014	-84.6697	-84.6513	-79.5313	-72.3498	-73.849	-72.6279	-70.2112	-69.1763	-67.9345	-68.5764	-65.7187	-69.2712	-75.5089	-78.2411	-79.2783	-72.7484	-60.4829	-59.941	-57.8548	-57.441	-55.3896	-59.5204	-59.2039	-51.1052	-54.3961	-51.8304	-49.6402	-47.8523	-43.9969	-43.3272	-42.9345	-42.481	-39.5373	-38.3258	-37.5034	-33.2258	-33.4369	-29.632	-30.2859	-29.8482	-29.7121	-27.9841	-30.1748	-26.2954
std error	2.06347	1.37513	1.62276	0.590083	2.32435	1.74039	1.31012	3.93426	2.34703	1.22976	1.28231	2.48334	0.139616	0.536033	1.36535	0.644073	1.98328	1.66583	0.775637	0.552719	1.85481	0.233087	0.293469	1.70764	1.57923	1.66552	2.75585	3.18836	1.71936	3.32167	1.76293	3.53538	1.66707	1.87843	1.71052	1.76369	1.21858	0.955497	1.67511	2.20097	0.23243	0.761459	1.1333	0.718604	0.716841	0.934513	0.805398	1.35255	2.84901
MCF7+Nanoprobes+PBS	-79.2582	-78.123	-77.9231	-78.0444	-78.0622	-78.0525	-78.1137	-77.663	-77.664	-77.6865	-77.616	-77.6164	-77.4345	-77.56	-77.4967	-77.4427	-77.1329	-77.343	-77.2077	-77.2144	-76.1876	-76.2808	-76.1372	-76.1342	-75.6743	-75.537	-75.2287	-74.6252	-74.4658	-74.5772	-73.9794	-73.2368	-72.9189	-72.4714	-72.1395	-71.1858	-71.4876	-70.3382	-69.9454	-69.7234	-69.7903	-68.0929	-66.4346	-65.1087	-64.7714	-64.9248	-64.1425	-62.478	-59.2222
std error	0.794434	0.224706	0.194783	0.190075	0.201364	0.177422	0.176478	0.181146	0.18907	0.19663	0.17642	0.147606	0.200377	0.207931	0.23352	0.205569	0.107398	0.222685	0.285487	0.190554	0.351973	0.52777	0.28356	0.307075	0.273032	0.2308	0.251839	0.304948	0.268784	0.30684	0.379601	0.548706	0.462801	0.442103	0.385255	0.282071	0.511382	0.543023	0.650985	0.515451	0.888396	0.653445	0.765682	0.93463	0.781465	1.13654	0.965912	1.37269	1.41181
Nanoprobes+PBS	-78.8324	-78.0913	-78.1342	-78.186	-77.9966	-78.1677	-78.0891	-77.8903	-77.701	-77.5084	-77.6317	-77.6745	-77.5932	-77.5733	-77.4893	-77.3012	-77.3378	-77.0549	-77.1495	-77.0491	-76.2923	-77.0601	-75.9054	-75.9307	-76.0801	-75.5701	-75.248	-75.1584	-74.5739	-74.3739	-73.5492	-72.8943	-72.6427	-72.6927	-72.553	-71.4397	-71.2594	-71.218	-69.4631	-69.0383	-68.4959	-67.6075	-67.474	-65.5523	-64.9987	-65.4066	-61.7808	-62.1809	-60.8836
std error	0.475075	0.130809	0.0886513	0.153141	0.150601	0.137922	0.147892	0.124719	0.142689	0.206401	0.160244	0.175684	0.178969	0.189264	0.18964	0.137531	0.177336	0.300265	0.221202	0.241179	0.581424	0.616027	0.276229	0.248648	0.347497	0.264678	0.292557	0.352688	0.212259	0.357445	0.232724	0.58552	0.344284	0.448767	0.433503	0.35179	0.567167	0.446195	0.579018	0.683318	0.56706	0.291327	0.831378	0.684146	0.836873	0.903191	1.11174	0.981927	0.747948
MDA231+Nanoprobes+PBS	-80.4225	-79.5821	-77.3356	-79.6915	-79.3542	-79.2198	-79.5533	-79.2363	-78.9986	-79.0653	-78.8315	-79.3117	-79.0325	-79.1908	-78.4288	-78.8007	-79.2084	-57.5809	-77.6453	-77.7958	-78.5559	-76.7026	-76.9508	-77.2236	-76.0762	-75.5191	-68.0332	-63.692	-59.3054	-64.9384	-62.3657	-75.8172	-75.0397	-62.2228	-43.1885	-51.6099	-69.2162	-67.8914	-70.6553	-70.6354	-45.7674	-52.2969	-67.9635	-63.29	-61.8667	-63.161	-59.8077	-61.8454	-56.3928
std error	0.669241	0.157109	0.992801	0.178481	0.240041	0.523966	0.417758	0.311844	0.366644	0.382445	0.531445	0.736842	0.796219	0.493026	0.516908	0.53866	0.849521	18.3584	1.50412	1.79485	1.228	1.13219	1.11377	2.33531	3.95022	1.97827	5.7732	10.1274	13.739	9.50312	8.41321	1.63824	1.77295	10.9418	20.9715	18.3541	5.28386	7.15506	3.25094	2.05526	16.3929	16.34	2.57077	1.95029	3.73726	3.43158	4.14113	2.96357	4.12041
Nanoprobes+PBS	-80.198	-78.7721	-77.8182	-78.6571	-78.9271	-79.2486	-79.2276	-78.4118	-78.3373	-78.0267	-77.8948	-78.4491	-77.349	-78.1114	-77.9112	-77.2505	-75.5139	-56.4844	-77.4481	-77.3221	-75.9851	-75.6001	-75.7757	-78.1215	-75.0898	-74.9476	-73.627	-70.5604	-74.3714	-72.8439	-71.6704	-72.9873	-72.1817	-71.8865	-71.0939	-70.3971	-69.5938	-66.9707	-68.4489	-67.2828	-61.4298	-66.4725	-59.6194	-70.7367	-63.1731	-61.3454	-59.4163	-59.1988	-55.9182
std error	0.476254	0.117408	0.966313	0.203884	0.127257	0.140218	0.17893	0.116813	0.355826	0.201968	0.193895	0.192672	0.327794	0.151719	0.159119	0.213807	0.919272	14.4938	2.34351	1.34486	1.29156	0.587808	0.587549	1.08174	0.314303	0.505899	0.770337	2.09031	0.549393	0.26265	0.573083	0.698416	0.998007	0.522956	1.12977	1.10582	0.913614	1.14977	1.07547	1.5781	2.34268	1.30866	2.55775	1.48484	1.18871	2.00281	0.626415	1.09604	1.7689
SK3+Nanoprobes+PBS	-77.0149	-76.0434	-75.7122	-75.4588	-76.2074	-74.6582	-75.7154	-75.2702	-75.4312	-75.2615	-75	-75.2875	-74.6502	-74.5149	-74.3337	-74.3674	-74.55	-71.8233	-73.2858	-73.6314	-72.2086	-72.1139	-71.689	-71.5086	-70.7107	-70.232	-70.3383	-68.9201	-67.8404	-68.1284	-66.4047	-65.5367	-64.3041	-64.3667	-63.5049	-61.7048	-61.0215	-59.2484	-56.4284	-55.1668	-54.5578	-54.5092	-51.4108	-50.7663	-48.4167	-48.8884	-44.6857	-41.4532	-41.1494
std error	0.787586	0.288895	0.404178	0.704168	0.465862	1.46649	0.77694	0.268826	0.165381	0.241174	0.153424	0.26564	0.147394	0.255022	0.219208	0.14852	0.742501	2.33505	0.374228	0.320049	0.551147	0.355207	0.185761	0.274018	0.42951	0.450182	0.268198	0.346422	0.369835	0.459911	0.462656	0.909377	0.526713	0.339948	0.601428	0.492126	0.473979	0.455283	1.05091	0.586328	1.25616	0.679109	1.65437	1.29597	1.01825	1.16376	1.51936	1.57383	1.00511
Nanoprobes+PBS	-76.9792	-76.3264	-76.3223	-76.2867	-76.1501	-76.3238	-75.8982	-76.0837	-75.482	-75.3685	-75.1114	-75.2571	-75.0412	-74.7441	-74.7672	-74.4735	-74.316	-74.0262	-73.8942	-73.403	-72.8252	-71.7408	-71.9653	-71.6905	-71.037	-68.1959	-69.9054	-69.0227	-61.9999	-64.9209	-58.2862	-54.5171	-55.3732	-51.3996	-49.6284	-56.0601	-62.117	-60.6427	-58.7538	-57.2308	-55.6668	-54.8419	-53.6335	-46.352	-46.7638	-45.7693	-42.7992	-39.7366	-39.6275
std error	0.537462	0.196352	0.206142	0.223609	0.199705	0.321599	0.249803	0.293617	0.271319	0.23991	0.229246	0.172662	0.230218	0.233118	0.266717	0.203488	0.146372	0.239644	0.172476	0.176549	0.39626	0.740682	0.220266	0.217336	0.206984	2.5582	0.539184	0.775249	6.99022	3.2075	8.79897	11.1291	10.318	13.4519	14.663	6.40951	0.40471	0.804487	0.994313	1.14469	1.21219	1.381	1.27352	3.29868	4.88642	3.16218	4.17947	3.42642	2.38348
[truncated: 52 more columns]

## Sheet: Graphs Phase Z (Abs)
Name	100.001	109.663	120.257	131.782	144.588	158.441	173.808	190.572	208.966	229.105	251.224	275.439	301.981	331.085	363.099	398.14	436.557	478.583	524.8	575.441	630.971	691.856	758.562	831.787	911.998	1000.01	1096.52	1202.22	1318.29	1445.41	1584.88	1737.85	1905.49	2089.31	2290.82	2511.89	2754.27	3019.93	3311.32	3630.76	3981.05	4365.11	4786.3	5248.12	5754.41	6309.59	6918.33	7585.74	8317.64
PBS	78.6101	81.4746	80.1878	81.9078	85.0014	84.6697	84.6513	79.5313	72.3498	73.849	72.6279	70.2112	69.1763	67.9345	68.5764	65.7187	69.2712	75.5089	78.2411	79.2783	72.7484	60.4829	59.941	57.8548	57.441	55.3896	59.5204	59.2039	51.1052	54.3961	51.8304	49.6402	47.8523	43.9969	43.3272	42.9345	42.481	39.5373	38.3258	37.5034	33.2258	33.4369	29.632	30.2859	29.8482	29.7121	27.9841	30.1748	26.2954
std error	2.06347	1.37513	1.62276	0.590083	2.32435	1.74039	1.31012	3.93426	2.34703	1.22976	1.28231	2.48334	0.139616	0.536033	1.36535	0.644073	1.98328	1.66583	0.775637	0.552719	1.85481	0.233087	0.293469	1.70764	1.57923	1.66552	2.75585	3.18836	1.71936	3.32167	1.76293	3.53538	1.66707	1.87843	1.71052	1.76369	1.21858	0.955497	1.67511	2.20097	0.23243	0.761459	1.1333	0.718604	0.716841	0.934513	0.805398	1.35255	2.84901
MCF7+Nanoprobes+PBS	79.2582	78.123	77.9231	78.0444	78.0622	78.0525	78.1137	77.663	77.664	77.6865	77.616	77.6164	77.4345	77.56	77.4967	77.4427	77.1329	77.343	77.2077	77.2144	76.1876	76.2808	76.1372	76.1342	75.6743	75.537	75.2287	74.6252	74.4658	74.5772	73.9794	73.2368	72.9189	72.4714	72.1395	71.1858	71.4876	70.3382	69.9454	69.7234	69.7903	68.0929	66.4346	65.1087	64.7714	64.9248	64.1425	62.478	59.2222
std error	0.794434	0.224706	0.194783	0.190075	0.201364	0.177422	0.176478	0.181146	0.18907	0.19663	0.17642	0.147606	0.200377	0.207931	0.23352	0.205569	0.107398	0.222685	0.285487	0.190554	0.351973	0.52777	0.28356	0.307075	0.273032	0.2308	0.251839	0.304948	0.268784	0.30684	0.379601	0.548706	0.462801	0.442103	0.385255	0.282071	0.511382	0.543023	0.650985	0.515451	0.888396	0.653445	0.765682	0.93463	0.781465	1.13654	0.965912	1.37269	1.41181
Nanoprobes+PBS	78.8324	78.0913	78.1342	78.186	77.9966	78.1677	78.0891	77.8903	77.701	77.5084	77.6317	77.6745	77.5932	77.5733	77.4893	77.3012	77.3378	77.0549	77.1495	77.0491	76.2923	77.0601	75.9054	75.9307	76.0801	75.5701	75.248	75.1584	74.5739	74.3739	73.5492	72.8943	72.6427	72.6927	72.553	71.4397	71.2594	71.218	69.4631	69.0383	68.4959	67.6075	67.474	65.5523	64.9987	65.4066	61.7808	62.1809	60.8836
std error	0.475075	0.130809	0.0886513	0.153141	0.150601	0.137922	0.147892	0.124719	0.142689	0.206401	0.160244	0.175684	0.178969	0.189264	0.18964	0.137531	0.177336	0.300265	0.221202	0.241179	0.581424	0.616027	0.276229	0.248648	0.347497	0.264678	0.292557	0.352688	0.212259	0.357445	0.232724	0.58552	0.344284	0.448767	0.433503	0.35179	0.567167	0.446195	0.579018	0.683318	0.56706	0.291327	0.831378	0.684146	0.836873	0.903191	1.11174	0.981927	0.747948
MDA231+Nanoprobes+PBS	80.4225	79.5821	77.3356	79.6915	79.3542	79.2198	79.5533	79.2363	78.9986	79.0653	78.8315	79.3117	79.0325	79.1908	78.4288	78.8007	79.2084	57.5809	77.6453	77.7958	78.5559	76.7026	76.9508	77.2236	76.0762	75.5191	68.0332	63.692	59.3054	64.9384	62.3657	75.8172	75.0397	62.2228	43.1885	51.6099	69.2162	67.8914	70.6553	70.6354	45.7674	52.2969	67.9635	63.29	61.8667	63.161	59.8077	61.8454	56.3928
std error	0.669241	0.157109	0.992801	0.178481	0.240041	0.523966	0.417758	0.311844	0.366644	0.382445	0.531445	0.736842	0.796219	0.493026	0.516908	0.53866	0.849521	18.3584	1.50412	1.79485	1.228	1.13219	1.11377	2.33531	3.95022	1.97827	5.7732	10.1274	13.739	9.50312	8.41321	1.63824	1.77295	10.9418	20.9715	18.3541	5.28386	7.15506	3.25094	2.05526	16.3929	16.34	2.57077	1.95029	3.73726	3.43158	4.14113	2.96357	4.12041
Nanoprobes+PBS	80.198	78.7721	77.8182	78.6571	78.9271	79.2486	79.2276	78.4118	78.3373	78.0267	77.8948	78.4491	77.349	78.1114	77.9112	77.2505	75.5139	56.4844	77.4481	77.3221	75.9851	75.6001	75.7757	78.1215	75.0898	74.9476	73.627	70.5604	74.3714	72.8439	71.6704	72.9873	72.1817	71.8865	71.0939	70.3971	69.5938	66.9707	68.4489	67.2828	61.4298	66.4725	59.6194	70.7367	63.1731	61.3454	59.4163	59.1988	55.9182
std error	0.476254	0.117408	0.966313	0.203884	0.127257	0.140218	0.17893	0.116813	0.355826	0.201968	0.193895	0.192672	0.327794	0.151719	0.159119	0.213807	0.919272	14.4938	2.34351	1.34486	1.29156	0.587808	0.587549	1.08174	0.314303	0.505899	0.770337	2.09031	0.549393	0.26265	0.573083	0.698416	0.998007	0.522956	1.12977	1.10582	0.913614	1.14977	1.07547	1.5781	2.34268	1.30866	2.55775	1.48484	1.18871	2.00281	0.626415	1.09604	1.7689
SK3+Nanoprobes+PBS	77.0149	76.0434	75.7122	75.4588	76.2074	74.6582	75.7154	75.2702	75.4312	75.2615	75	75.2875	74.6502	74.5149	74.3337	74.3674	74.55	71.8233	73.2858	73.6314	72.2086	72.1139	71.689	71.5086	70.7107	70.232	70.3383	68.9201	67.8404	68.1284	66.4047	65.5367	64.3041	64.3667	63.5049	61.7048	61.0215	59.2484	56.4284	55.1668	54.5578	54.5092	51.4108	50.7663	48.4167	48.8884	44.6857	41.4532	41.1494
std error	0.787586	0.288895	0.404178	0.704168	0.465862	1.46649	0.77694	0.268826	0.165381	0.241174	0.153424	0.26564	0.147394	0.255022	0.219208	0.14852	0.742501	2.33505	0.374228	0.320049	0.551147	0.355207	0.185761	0.274018	0.42951	0.450182	0.268198	0.346422	0.369835	0.459911	0.462656	0.909377	0.526713	0.339948	0.601428	0.492126	0.473979	0.455283	1.05091	0.586328	1.25616	0.679109	1.65437	1.29597	1.01825	1.16376	1.51936	1.57383	1.00511
Nanoprobes+PBS	76.9792	76.3264	76.3223	76.2867	76.1501	76.3238	75.8982	76.0837	75.482	75.3685	75.1114	75.2571	75.0412	74.7441	74.7672	74.4735	74.316	74.0262	73.8942	73.403	72.8252	71.7408	71.9653	71.6905	71.037	68.1959	69.9054	69.0227	61.9999	64.9209	58.2862	54.5171	55.3732	51.3996	49.6284	56.0601	62.117	60.6427	58.7538	57.2308	55.6668	54.8419	53.6335	46.352	46.7638	45.7693	42.7992	39.7366	39.6275
std error	0.537462	0.196352	0.206142	0.223609	0.199705	0.321599	0.249803	0.293617	0.271319	0.23991	0.229246	0.172662	0.230218	0.233118	0.266717	0.203488	0.146372	0.239644	0.172476	0.176549	0.39626	0.740682	0.220266	0.217336	0.206984	2.5582	0.539184	0.775249	6.99022	3.2075	8.79897	11.1291	10.318	13.4519	14.663	6.40951	0.40471	0.804487	0.994313	1.14469	1.21219	1.381	1.27352	3.29868	4.88642	3.16218	4.17947	3.42642	2.38348
[truncated: 52 more columns]
